# Supplementary material for: Drosophila CP190- and dCTCF-mediated enhancer blocking is augmented by SUMOylation
Source: Epigenetics Chromatin. 2017 Jul 4;10:32. doi: 10.1186/s13072-017-0140-6 (PMC5496309; doi:10.1186/s13072-017-0140-6)
Supplement: Supplementary file 4 — Additional file 4: Table S2. Flag-SUMO and CP190 staining after luc or after Smt3 knockdown. Analyses of CP190 intensity maxima as well as determination of FLAG-dSUMO signal intensity were performed with Fiji, the image processing package of ImageJ. FLAG-dSUMO signal intensity measured by integrated density was background-corrected. [file 13072_2017_140_MOESM4_ESM.xlsx]

## Sheet: Summary
		Supplementary Table S2. Summary: Flag-SUMO and CP190 staining after luc or after Smt3 knock down
		Luc knockdown					Smt3 knockdown
		Area of the nucleus [µm²]	Mean Gray Value	Speckles [Raw Integrated Density / Max Gray Value]	Group ("0" Mean Gray Value≤0; "1" Mean Gray Value>0)		Area of the nucleus [µm²]	Mean Gray Value	Speckles [Raw Integrated Density / Max Gray Value]	Group ("0" Mean Gray Value≤0; "1" Mean Gray Value>0)
		13.8	-133.218	12	0		13.8	-421.414	7	0
		26.7	-131.587	15	0		22.8	-414.384	23	0
		9.4	-82.598	11	0		30.5	-411.295	17	0
		11.7	-81.439	12	0		23.9	-407.361	15	0
		25	-71.35	20	0		19.3	-378.929	6	0
		10.1	-69.167	8	0		22.5	-368.55	20	0
		14.3	-56.829	20	0		15.9	-342.427	7	0
		14.8	-53.944	8	0		36	-336.34	15	0
		4.8	-44.916	2	0		31.8	-332.486	20	0
		9.5	-37.165	10	0		22.8	-332.132	15	0
		23.6	-21.696	11	0		12.8	-329.284	4	0
		13	-13.63	9	0		24.2	-326.658	18	0
		9.4	-11.234	4	0		20.6	-310.064	5	0
		4.9	-7.94667	1	0		16.3	-299.327	12	0
		12.4	-6.572	9	0		27	-298.23	16	0
		15.6	-5.268	13	0		10.2	-266.806	5	0
		5.8	-4.486	4	0		21.3	-261.877	16	0
		8.6	-3.472	6	0		24	-261.76	19	0
		13.7	-2.713	8	0		15.9	-245.527	9	0
		8.6	-0.772	5	0		17.4	-242.856	3	0
		14	1.36	10	1		11.4	-242.016	6	0
		21.9	3.541	12	1		13.8	-239.002	6	0
		9.7	4.35833	10	1		23.5	-233.665	13	0
		4	7.44	2	1		21.4	-233.606	16	0
		6.8	7.96667	5	1		12.1	-232.513	4	0
		8.1	8.425	10	1		13.8	-230.914	3	0
		6.6	9.22	5	1		17.6	-223.324	12	0
		11.1	10.767	5	1		12.2	-220.978	5	0
		7.3	11.923	9	1		11.8	-216.954	6	0
		8.2	12.182	3	1		11.3	-211.189	10	0
		6.4	13.508	4	1		26.5	-210.705	17	0
		6.8	13.744	6	1		18.9	-209.911	9	0
		7.4	14.1167	9	1		11.3	-209.789	5	0
		9.4	16.094	12	1		12.8	-208.332	7	0
		10.5	16.295	4	1		19.9	-207.801	10	0
		7.7	18.0917	8	1		13.7	-201.261	2	0
		7.7	18.9267	9	1		17.4	-200.288	12	0
		11	22.9167	12	1		21.9	-198.707	20	0
		22.3	24.597	7	1		11.4	-194.042	1	0
		8.9	34.837	6	1		21.8	-191.322	5	0
		7.6	38.8533	7	1		9.9	-190.206	5	0
		7.8	39.466	5	1		14.3	-187.747	12	0
		7.8	39.86	6	1		22.1	-186.779	18	0
		7	39.9333	5	1		12.2	-186.666	7	0
		9.1	43.6133	6	1		16.1	-181.134	10	0
		7.8	43.878	3	1		21	-179.42	15	0
		12.2	44.634	11	1		15.4	-176.866	9	0
		7.3	45.2433	8	1		21.3	-176.725	13	0
		7	45.6333	4	1		10.1	-175.494	5	0
		19.3	46.527	15	1		10.6	-173.418	6	0
		14.7	46.898	13	1		41.2	-172.824	26	0
		17.1	47.814	14	1		11.5	-171.955	5	0
		3.6	49.688	1	1		22.5	-171.625	9	0
		9.5	51.91	5	1		14.1	-170.473	10	0
		18.1	53.954	13	1		22.9	-163.633	14	0
		7.6	54.0133	7	1		21.9	-157.163	20	0
		8.2	54.498	6	1		16.1	-156.802	12	0
		6.8	55.4067	4	1		10.3	-153.787	7	0
		15.8	62.062	10	1		15.2	-151.788	6	0
		6.5	63.5917	4	1		26.2	-149.586	14	0
		7.7	66.6917	5	1		13.8	-149.256	7	0
		9.6	67.78	6	1		11.6	-148.948	3	0
		7.1	69.087	4	1		11.9	-146.051	5	0
		6.9	69.119	5	1		31.9	-140.92	29	0
		10.2	71.666	8	1		19.4	-140.25	11	0
		10	72.3	8	1	2	17.4	-140.098	14	0
		8.3	74.6067	5	1		11.8	-140.076	9	0
		7.3	75.9433	6	1		9	-140.07	3	0
		8.7	76.71	7	1		16.9	-138.428	14	0
		7.8	81.95	7	1		10.1	-137.294	4	0
		8.8	83.8933	8	1		30.3	-135.35	15	0
		10	86.0333	8	1		17.6	-132.924	8	0
		8	86.7667	6	1		18.3	-128.996	14	0
		8.1	90.357	6	1		12.6	-125.154	11	0
		11.3	90.574	7	1		17.4	-125.088	10	0
		7.4	92.3467	7	1		16.4	-124.768	11	0
		27	94.43	17	1		12.3	-124.019	1	0
		8.9	94.9867	5	1		18.1	-121.725	14	0
		9.1	96.4033	8	1		9.5	-121.635	3	0
		6.9	97.225	6	1		15	-117.55	5	0
		9.3	97.527	7	1		14.1	-117.225	9	0
		7.8	98.174	3	1		13.2	-115.66	10	0
		9.6	99.208	5	1		16.5	-113.425	16	0
		16.1	102.074	17	1		24.9	-113.125	21	0
		14	103.067	7	1		9	-112.57	7	0
		8.4	106.08	7	1		17	-112.23	18	0
		10.2	106.182	6	1		9.5	-112.135	6	0
		17.7	107.303	5	1		11.7	-111.493	9	0
		7.3	108.058	4	1		14.9	-111.073	15	0
		9.3	110.61	10	1		11	-107.69	12	0
		11.2	114.776	8	1		17.4	-100.2	10	0
		7.5	115.75	3	1		13	-100.07	9	0
		10.4	117.267	12	1		15.7	-100.06	15	0
		14.4	119.152	6	1		11	-98.49	3	0
		5.9	119.247	4	1		34.2	-97.434	16	0
		8	119.467	5	1		13.8	-97.256	14	0
		7.6	121.076	4	1		37.6	-97.112	22	0
		9.2	122.327	9	1		13.6	-93.832	9	0
		9.3	124.225	6	1		27.1	-91.529	13	0
		9.4	127.294	9	1		11.9	-90.007	2	0
		7.2	127.3	5	1		16.1	-89.55	8	0
		5.9	128.747	3	1		16.7	-86.959	15	0
		4.4	130.052	2	1		9.5	-86.335	5	0
		20.7	130.438	10	1		19	-84.91	7	0
		11.8	130.874	4	1		12	-84.18	10	0
		4	134.62	2	1		14	-83.38	9	0
		10.9	135.559	4	1		19	-83.2	10	0
		7.4	136.087	6	1		16.7	-83.059	8	0
		11.5	139.983	11	1		11.3	-82.71	9	0
		6.9	141.625	3	1		8.2	-82.546	1	0
		11	142.34	11	1		19	-82.4	10	0
		9.7	142.723	6	1		10.4	-82.08	6	0
		8.6	143.328	5	1		17.8	-81.75	11	0
		9.4	144.194	3	1		25.2	-81.06	20	0
		24.1	144.738	7	1		14.1	-80.07	10	0
		8	146.667	7	1		24.2	-80.05	10	0
		6.8	147.367	9	1		13.7	-79.99	12	0
		13.6	147.504	8	1		8.8	-79.072	4	0
		8.9	151.039	6	1		14	-78.4	11	0
		8.1	151.798	3	1		17.6	-77.68	31	0
		32.4	152.032	19	1		26.5	-77.625	12	0
		10	152.1	5	1		23.9	-77.49	20	0
		7.2	153.184	3	1		24.4	-77.476	13	0
		14.2	153.456	8	1		10.9	-77.461	7	0
		12.3	153.782	8	1		12.2	-77.368	1	0
		7.2	154.376	2	1		14.5	-74.465	15	0
		14.6	155.394	12	1		19.1	-74.35	9	0
		10.4	156.656	6	1		14	-73.3	6	0
		7	158.11	5	1		26	-73.3	12	0
		7.9	159.363	6	1		31.7	-72.793	14	0
		12.1	159.419	7	1		10.2	-71.706	5	0
		6.2	159.546	2	1		14	-71.3	13	0
		9.4	161.913	11	1		12.4	-70.496	10	0
		11.9	163.427	8	1		12.8	-70.236	9	0
		6.8	163.644	3	1		12.4	-67.468	10	0
		8.5	164.905	3	1		15.9	-67.15	8	0
		9.2	166.416	2	1		16.7	-66.49	15	0
		14.3	167.307	14	1		12.5	-64.125	5	0
		6.9	167.462	3	1		16.9	-63.85	8	0
		6.9	167.82	3	1		17.1	-62.91	15	0
		8.9	170.733	5	1		20.8	-62.88	18	0
		13.4	171.672	5	1		14.8	-62.636	16	0
		10.5	172	8	1		14.9	-62.518	12	0
		12.4	172.813	8	1		15.5	-62.16	8	0
		6.9	176.03	3	1		12.4	-61.62	12	0
		8.1	176.07	3	1		20.6	-59.55	14	0
		11.6	177.144	10	1		12.9	-58.033	8	0
		6.1	177.803	5	1		18.2	-57.35	9	0
		13.9	178.626	6	1		17	-57.3	11	0
		8.3	178.634	6	1		14	-56.4	6	0
		8.7	178.839	11	1		12.2	-53.9	3	0
		12.9	179.813	8	1		8.5	-53.805	6	0
		7.3	180.073	4	1		13	-53.31	5	0
		21.1	182.429	16	1		10.6	-51.9	6	0
		13.7	184.043	5	1		16.5	-51.83	15	0
		12.8	184.692	4	1		10.3	-50.882	2	0
		8.6	185.128	3	1		23.6	-50.1	15	0
		6.2	186.246	2	1		17.6	-49.86	9	0
		8.4	187.032	3	1		14.1	-49.692	9	0
		12.4	187.228	11	1		24.8	-49.4	17	0
		11.6	189.368	12	1		19.5	-48.65	14	0
		13.6	189.504	7	1		8.3	-48.507	10	0
		18.3	190.403	7	1		23.2	-47.22	12	0
		9.7	190.906	3	1		11.5	-46.2	7	0
		9.7	192.458	6	1		8.8	-45.66	10	0
		9.2	192.607	7	1		22.3	-45.0288	22	0
		9.3	194.91	4	1		21.9	-44.19	14	0
		6.4	195.033	6	1		19.5	-44.05	10	0
		6.2	196.746	1	1		11.5	-43.68	12	0
		12.7	197.853	6	1		16.4	-42.505	11	0
		16.7	198.947	6	1		29.9	-42.29	18	0
		6	200.98	4	1		17.9	-41.0737	14	0
		7.1	201.337	4	1		16.7	-39.875	12	0
		14.5	201.645	17	1		19.8	-39.8475	14	0
		7.9	204.153	5	1		9.5	-38.35	7	0
		7.9	205.263	5	1		8.4	-37.688	5	0
		14	206.26	9	1		9.8	-35.46	8	0
		8.9	207.097	7	1		11.9	-34.8988	11	0
		9.5	209.145	3	1		14.7	-34.5337	16	0
		6.8	210.067	3	1		23.9	-34.39	16	0
		7.7	213.327	6	1		8	-34.12	4	0
		11.9	214.046	4	1		11.2	-33.684	7	0
		7.5	215.075	3	1		12.2	-33.5	6	0
		5.5	215.335	4	1		23.4	-33.4925	25	0
		8.8	216.924	1	1		9.8	-32.742	6	0
		7.1	220.037	5	1		10.3	-32.236	7	0
		11.5	220.095	3	1		20.4	-31.5	8	0
		5.8	221.084	2	1		24	-31.36	14	0
		11.3	221.229	4	1		13.2	-31.264	8	0
		16.8	223.052	12	1		14.6	-31.224	4	0
		8.7	224.171	7	1		16.9	-31.19	10	0
		8	224.42	6	1		8.8	-30.96	6	0
		10.5	224.99	4	1		10.7	-30.49	8	0
		11.5	226.01	13	1		12.3	-30.41	14	0
		10.6	228.983	7	1		15.5	-30.35	5	0
		7.1	230.737	3	1		7.9	-30.33	9	0
		8.4	230.82	2	1		16.1	-29.88	13	0
		8.4	232.332	5	1		12.3	-29.85	7	0
		8.7	233.526	4	1		12.4	-29.72	13	0
		9.2	234.216	5	1		8.6	-28.158	7	0
		6.3	234.479	2	1		10.2	-27.658	9	0
		8.8	237.824	6	1		12.5	-27.15	4	0
		25.4	239.522	12	1		18.8	-27.052	7	0
		7.4	239.847	6	1		9	-26.7125	6	0
		8.8	239.893	5	1		15.8	-26.656	13	0
		8.3	241.842	4	1		11.2	-26.64	8	0
		10.9	244.058	8	1		10.4	-26.53	11	0
		7.8	245.05	6	1		11.6	-26.345	5	0
		8.2	247.982	4	1		18.2	-25.6	8	0
		6.4	250.433	6	1		11.9	-25.32	7	0
		13.7	252.043	3	1		18.3	-25.13	14	0
		10.9	252.953	7	1		15.8	-25.06	12	0
		7.1	253.237	3	1		15.1	-24.7387	11	0
		13.4	253.947	12	1		10.3	-24.6788	7	0
		9.7	255.401	9	1		11.4	-24.268	6	0
		7.7	256.727	5	1		12.2	-24.1525	12	0
		11.8	258.312	11	1		42.2	-23.678	25	0
		9	258.33	5	1		20.5	-23.51	14	0
		8.7	259.037	6	1		12.9	-23.1112	11	0
		9.2	260.136	5	1		10.6	-22.7325	10	0
		11.7	262.26	12	1		15.7	-22.625	11	0
		7.1	264.143	4	1		16.1	-21.725	9	0
		17	264.26	6	1		16.1	-21.239	11	0
		11.6	268.167	6	1		17.3	-21.025	9	0
		7.8	268.46	6	1		10.9	-20.79	6	0
		9.2	268.627	7	1		11	-19.4	10	0
		7.5	268.675	4	1		14.4	-19.24	6	0
		6.5	271.015	6	1		10.9	-18.8862	10	0
		8.5	271.633	8	1		10.6	-18.762	10	0
		10.7	272.373	3	1		11.7	-18.75	6	0
		11.2	275.668	7	1		10.4	-18.708	7	0
		16.2	276.342	13	1		18.8	-18.076	7	0
		10.5	276.625	10	1		10.7	-17.56	7	0
		8.5	278.883	6	1		14.3	-16.84	17	0
		7.3	280.673	4	1		14.2	-16.72	11	0
		11.9	281.569	11	1		11.9	-16.65	7	0
		8.6	283.047	4	1		7.5	-16.05	7	0
		13.3	283.087	5	1		17.7	-16.029	5	0
		13.1	286.058	5	1		9.9	-15.818	8	0
		8.1	286.557	2	1		18.5	-14.45	14	0
		10.5	286.565	9	1		14.6	-14.36	8	0
		12.1	287.458	11	1		12.7	-14.183	8	0
		8	288.14	7	1		16.3	-13.475	10	0
		15.1	291.463	11	1		9.6	-13.424	2	0
		9.3	292.41	5	1		12.6	-13.4	6	0
		11	292.867	12	1		18.4	-13.04	12	0
		13.1	293.797	10	1		12.9	-12.978	7	0
		8.6	294.138	4	1		12.3	-12.571	6	0
		8.4	298.98	6	1		11.6	-11	5	0
		9.1	300.218	2	1		10.3	-10.936	6	0
		8.1	301.025	4	1		7.8	-10.26	4	0
		7.3	302.581	3	1		12.7	-9.114	11	0
		7.2	304.684	3	1		11.7	-8.99	9	0
		9.9	304.975	9	1		7	-8.8875	4	0
		6.1	307.817	2	1		12.3	-8.53	12	0
		17.2	307.852	8	1		7.9	-8.026	2	0
		6.9	311.72	4	1		19.7	-7.95	11	0
		12.8	312.744	9	1		9.5	-6.66875	5	0
		7.8	313.15	7	1		19	-6.5375	20	0
		10.9	314.797	7	1		12.2	-6.42	8	0
		6.3	316.557	3	1		12.1	-6.08	10	0
		13.3	318.023	9	1		11.3	-5.93	8	0
		10.6	319.713	4	1		14.6	-5.038	3	0
		9	319.97	6	1		9.3	-5.01	8	0
		12.6	325.72	13	1		13.8	-4.9	9	0
		7.6	332.433	6	1		12.4	-4.34	7	0
		11.1	332.78	8	1		14.4	-4.22	12	0
		18.1	333.703	16	1		18.4	-4.088	19	0
		11.4	333.746	10	1		12.5	-3.65	7	0
		11.5	338.17	9	1		5.3	-3.546	2	0
		6.9	339.73	3	1		9.7	-3.07125	8	0
		11.1	340.075	8	1		18.9	-2.353	13	0
		9.6	342.88	5	1		14.6	-2.142	1	0
		12	344.16	10	1		12	-1.8	11	0
		11.4	346.162	9	1		21.1	-1.61375	18	0
		8.8	350.633	10	1		15.1	-1.48	14	0
		9.3	350.727	2	1		12	-1.44	7	0
		11.6	351.952	5	1		17.4	-0.94	12	0
		8.8	356.004	5	1		12.4	0.22	9	1
		11.9	356.027	3	1		10.2	1.4	4	1
		9.5	356.667	6	1		12.9	1.78	11	1
		10.4	358.588	5	1		17.7	1.82875	15	1
		7.7	362.277	5	1		12.2	1.9475	9	1
		9.5	363.017	4	1		12.3	2.314	5	1
		10.1	366.047	12	1		11.8	2.8	6	1
		12.1	366.403	5	1		16.4	3	6	1
		16.5	367.47	9	1		23.8	3.044	10	1
		11.5	368.108	9	1		10.5	3.81875	3	1
		8	369.967	10	1		20.7	4.23	12	1
		11.1	371.563	6	1		9.4	5.32	11	1
		10.1	374.597	4	1		14.4	5.372	16	1
		10.2	376.266	5	1		10.7	5.93	7	1
		11.6	376.747	8	1		11.5	6.15	10	1
		12.2	378.317	9	1		12.5	6.19375	10	1
		10.9	378.363	7	1		10.4	6.42	9	1
		12.6	380.448	5	1		3.1	6.55	1	1
		13.8	380.486	5	1		13	6.64	12	1
		13.8	380.554	4	1		11.4	6.88	8	1
		14.5	380.585	6	1		13.6	7.34	7	1
		7.7	381.369	3	1		9.6	8.68	8	1
		8.5	381.458	6	1		8.3	9.09	6	1
		15.2	381.927	10	1		20.5	10.25	18	1
		10.3	384.373	7	1		10.1	11.0238	4	1
		9.8	385.107	6	1		14.4	11.444	8	1
		11.7	385.425	7	1		8.9	11.47	6	1
		16.7	389.647	6	1		9.3	11.5337	7	1
		8.4	389.9	5	1		12.9	11.65	6	1
		9.6	390.2	6	1		8.1	11.75	2	1
		15.1	392.683	8	1		3.4	11.92	5	1
		14.4	394.816	10	1		16.5	11.9437	11	1
		8.1	397.525	6	1		15.4	12.12	12	1
		13.4	398.822	7	1		15.1	12.23	16	1
		14.6	403.947	9	1		8.7	12.6413	6	1
		10.5	404.255	6	1		20.3	12.95	12	1
		13.2	407.056	8	1		10	13	4	1
		9.8	407.417	8	1		10.5	13.45	5	1
		12.1	409.413	9	1		13.9	14.1762	7	1
		10.4	411.288	5	1		11.9	14.5012	10	1
		9.7	414.323	8	1		9.8	14.54	8	1
		21.7	416.406	14	1		11.8	14.5525	5	1
		12.6	418.314	8	1		10.8	14.6	5	1
		7.7	418.327	4	1		7.8	15.44	7	1
		16.7	421.866	7	1		11.5	15.505	3	1
		14.4	425.816	11	1		16.7	15.6413	10	1
		12	426.2	6	1		7.5	15.75	9	1
		17.1	427.47	11	1		6.8	15.84	4	1
		9	428.75	5	1		17.6	16.98	17	1
		6.7	430.208	4	1		17	17.9	13	1
		9.1	432.508	4	1		19.1	18.05	7	1
		9.1	434.127	3	1		25.1	18.22	19	1
		12.6	434.322	7	1		12.3	18.59	10	1
		12.6	434.658	4	1		8.9	19.5387	7	1
		9.4	436.253	9	1		1.8	20.44	3	1
		8	436.94	1	1		20.7	20.861	13	1
		12.8	437.107	9	1		11.1	22.3113	5	1
		12.8	438.007	9	1		17.7	22.776	15	1
		10.4	439.056	4	1		12.8	23	7	1
		9.1	441.603	4	1		12.6	23	7	1
		10	443.7	3	1		12.5	23.2937	9	1
		12.7	446.993	7	1		7.4	23.62	9	1
		10.3	457.973	7	1		10.2	24.8	3	1
		12.6	458.614	8	1		19.5	25.025	10	1
		9.6	459.68	6	1		14.5	25.6688	10	1
		7.9	461.042	2	1		13.8	26.25	3	1
		7.7	461.857	3	1		11.5	26.75	9	1
		12.6	463.08	7	1		9.2	26.76	6	1
		16.6	463.578	9	1		14.2	27.452	2	1
		7.9	468.908	5	1		14.3	27.95	8	1
		11.1	471.28	5	1		8.3	27.99	6	1
		10.4	471.392	2	1		14.9	28.25	10	1
		15.3	471.967	12	1		7.3	28.538	2	1
		8.1	472.57	5	1		13.8	29	6	1
		13.2	473.94	12	1		14	29.125	9	1
		10.1	478.137	6	1		20	29.2	10	1
		9.2	478.167	7	1		14.6	29.3175	10	1
		8.5	479.105	1	1		17.7	29.571	12	1
		10.7	479.142	7	1		14.6	30.466	5	1
		14.2	479.674	5	1		15.4	30.872	12	1
		8.4	480.42	4	1		10	31.4	9	1
		14.8	480.684	6	1		15.7	32.81	9	1
		8.3	482.207	4	1		26.6	33.386	23	1
		8.8	483.936	2	1		15.9	33.9513	11	1
		9.8	485.517	9	1		18.6	34.15	10	1
		14.1	486.853	10	1		24	35.4	16	1
		11.2	487.073	7	1		11.8	35.94	9	1
		10.4	490.792	4	1		8.9	36.134	1	1
		9	491.52	3	1		11	38.56	4	1
		13.7	492.357	8	1		9.4	39.22	9	1
		10.8	494.06	5	1		11.2	39.8	4	1
		13.3	494.673	11	1		12.8	40.064	13	1
		15.6	495.784	8	1		12.7	40.65	8	1
		9.8	496.207	7	1		13.8	40.84	14	1
		14.5	496.91	6	1		18.3	41.009	6	1
		24.3	496.974	12	1		13.8	41.44	12	1
		13.5	497.2	12	1		9.8	41.5775	7	1
		12.8	498.924	6	1		14.1	42.538	12	1
		12.5	500.725	10	1		11.7	43.296	5	1
		15	501.2	8	1		13.4	43.3325	11	1
		14	502.06	9	1		19.8	43.4525	12	1
		12.9	503.43	8	1		12.2	43.6	5	1
		12.7	504.093	7	1		18.8	44.024	12	1
		12.8	504.416	8	1		4.8	44.86	3	1
		10.1	504.747	6	1		17.7	45.65	10	1
		10.7	505.857	5	1		13.7	46.31	13	1
		11.2	505.996	5	1		10.9	46.95	4	1
		9.5	506.71	1	1		20.5	46.99	21	1
		9.7	506.793	3	1		12.2	47.5475	9	1
		15.9	507.322	6	1		16.6	48.08	19	1
		8.4	508.52	3	1		10.7	48.1163	5	1
		10	509.033	5	1		15	48.2	11	1
		22.5	509.45	9	1		15.5	48.265	5	1
		9.5	509.942	6	1		9.3	48.69	6	1
		9.1	512.963	4	1		25.1	48.721	15	1
		10.7	514.086	4	1		10	50.175	4	1
		9.4	514.383	6	1		12.8	50.864	8	1
		9.5	515.745	4	1		25.2	51.085	15	1
		10.3	516.223	4	1		7.7	52.21	7	1
		10.2	519.16	9	1		12.8	52.264	8	1
		8.9	520.337	7	1		21.2	52.456	14	1
		9.4	521.583	4	1		22.4	52.8	15	1
		17.6	523.616	9	1		14.1	52.843	5	1
		9.8	525.904	5	1		12.1	53.278	8	1
		7.6	526.413	5	1		12.4	53.3	6	1
		11.4	528.312	5	1		11.9	55.07	11	1
		9.9	528.92	5	1		13.2	55.335	8	1
		11.5	529.055	4	1		15.7	55.75	8	1
		10.6	529.753	10	1		2.4	55.812	1	1
		13.4	529.798	6	1		10.1	57.247	2	1
		10	530.6	5	1		11.8	58.2	4	1
		11.7	530.96	9	1		10.2	58.2725	7	1
		8.8	531.673	4	1		12.5	58.9	10	1
		12.2	532.158	8	1		10.5	59.95	4	1
		17.4	533.716	11	1		9.7	59.95	3	1
		8.3	533.842	6	1		14.3	59.974	12	1
		13.3	535.987	11	1		10.4	60.87	7	1
		9.1	538.213	2	1		18.3	61.194	17	1
		12.2	538.748	4	1		8.5	61.25	11	1
		13	539.333	11	1		11.3	62.0087	9	1
		8.8	540.593	6	1		8.6	62.216	5	1
		9.9	545.675	8	1		14	62.8	5	1
		17.7	546.56	9	1		14.4	62.82	13	1
		10.4	549.032	4	1		9.9	64.38	8	1
		12.6	550.38	6	1		40.7	65.125	14	1
		21.5	555.87	16	1		9.6	65.2	4	1
		11.7	560.063	2	1		15.2	65.26	8	1
		9	561.6	6	1		11.6	66.055	10	1
		10.6	563.313	7	1		10.3	66.69	7	1
		13.5	563.565	2	1		20	66.9	9	1
		11.9	563.969	7	1		14.3	67.321	2	1
		7.7	565.892	7	1		9.7	67.6288	5	1
		15.4	568.332	8	1		17.7	68.671	9	1
		7.4	571.517	2	1		10.2	69.212	1	1
		12.4	572.453	10	1		15.1	70.473	7	1
		16.5	575.205	12	1		12.2	70.532	5	1
		14.9	575.397	13	1		11.5	71.215	3	1
		15.9	575.506	16	1		21	76.65	12	1
		18.6	577.948	6	1		19.5	76.85	10	1
		10.7	581.142	10	1		9.4	79	5	1
		33.9	582.977	16	1		15.1	79.35	8	1
		14.4	586.668	5	1		17.2	79.356	4	1
		10.8	587.16	6	1		9.1	79.45	6	1
		8.2	587.793	1	1		14.9	79.782	17	1
		9.5	588.167	5	1		7.5	80.025	1	1
		8.5	589.535	1	1		11.5	80.4	9	1
		8.4	590.784	1	1		22.2	81.906	13	1
		10.7	590.827	6	1		9.2	84.052	2	1
		9.1	591.413	6	1		12.9	85.263	4	1
		11.1	593.978	5	1		21.4	85.884	15	1
		11	594.38	3	1		12.2	86.734	5	1
		21.3	596.334	12	1		13.4	87.12	8	1
		8	597.167	4	1		34.5	87.56	16	1
		19.6	598.936	7	1		18.5	88.955	7	1
		10.8	599.064	3	1		8.9	91.383	2	1
		17.3	599.881	12	1		10.8	92.176	5	1
		11.6	602.987	7	1		10.4	97.172	5	1
		14.1	604.57	7	1		13.5	97.2812	9	1
		17.4	607.632	6	1		11.7	97.65	5	1
		13.8	608.186	6	1		11.5	97.97	13	1
		8.6	611.338	2	1		20.7	98.716	12	1
		16.4	615.296	11	1		14.3	99.084	9	1
		10.2	617.102	4	1		14.7	99.537	9	1
		27.4	618.416	25	1		18.9	99.575	14	1
		15	618.5	9	1		11.1	99.911	2	1
		11.4	619.814	7	1		12.2	101.896	8	1
		14.9	620.692	13	1		13	102.31	7	1
		11.4	622.212	5	1		16.9	102.372	10	1
		14.2	623.593	8	1		28.2	103.122	7	1
		16.4	623.752	9	1		20	103.7	15	1
		15.6	624.32	8	1		14.9	105.08	11	1
		12.6	627.25	10	1		11.1	105.853	6	1
		10.2	627.66	5	1		10.7	106.71	11	1
		9.7	628.847	1	1		12.6	106.968	11	1
		10.8	629.06	8	1		17.1	107.55	7	1
		12	631.9	8	1		25.3	107.664	13	1
		9	632.6	2	1		15.1	108.85	6	1
		10.9	633.682	2	1		20	109.6	16	1
		17.5	635.375	20	1		19.4	110.272	15	1
		18.9	635.549	9	1		15	111.9	12	1
		10	636.3	3	1		9	115.13	5	1
		12.6	637.108	9	1		20.2	115.176	6	1
		11	638.217	8	1		16	115.5	12	1
		15.5	640.845	9	1		20	116.5	13	1
		9.1	641.408	3	1		18.4	117.532	9	1
		11	644.767	6	1		17.6	119.596	8	1
		11.3	645.107	8	1		13.4	119.892	10	1
		10.7	649.042	8	1		14	120.12	6	1
		14.4	649.144	13	1		12.7	122.65	8	1
		15.6	653.932	10	1		14	123.18	1	1
		10.8	655.54	7	1		10.7	123.91	13	1
		10	655.733	7	1		9.1	127.193	3	1
		9.1	659.063	7	1		11.7	127.93	6	1
		24.2	661.528	21	1		13.8	128.344	10	1
		15.8	661.672	5	1		14.5	129.65	7	1
		12.6	664.248	4	1		9.3	129.858	4	1
		12.6	664.48	9	1		11.1	130.466	2	1
		13.8	665.782	12	1		13.5	131.105	7	1
		23.4	669.162	9	1		13.7	132.327	4	1
		10.6	670.706	4	1		17.5	133.35	16	1
		12.3	671.275	10	1		14.3	133.653	3	1
		21	671.93	7	1		20.2	135.436	19	1
		10.3	672.094	4	1		11.1	136.398	9	1
		15.7	672.829	6	1		12.2	136.96	13	1
		8.9	673.892	5	1		8.4	140.104	1	1
		9.1	674.063	3	1		14.7	140.836	6	1
		9.2	674.692	2	1		19.1	143.25	8	1
		12.2	680.307	5	1		12.7	144.25	5	1
		10.1	681.833	3	1		8	146.24	10	1
		15.9	688.482	10	1		15.4	147.65	10	1
		15.8	689.214	9	1		14.5	150.05	8	1
		12.5	689.825	2	1		32.6	150.426	19	1
		14.8	689.948	3	1		8.1	150.53	3	1
		26.5	690.135	22	1		11.7	150.707	6	1
		16.3	701.142	9	1		13	150.94	9	1
		13.1	702.954	5	1		13.8	151.56	11	1
		11.6	706.024	1	1		8.2	152.66	5	1
		17.1	706.278	14	1		14	152.82	14	1
		16.5	708.7	9	1		9	153.2	3	1
		29.5	709.31	15	1		9	154.03	2	1
		23.1	709.758	13	1		11.7	155.607	5	1
		12.1	714.471	6	1		12.9	158.78	8	1
		24.2	719.722	11	1		13.1	160.328	7	1
		9.7	720.823	8	1		41.7	164.991	17	1
		12.2	724.227	5	1		8.7	165.422	1	1
		15.5	730.205	9	1		9.6	167.22	8	1
		9.3	730.21	5	1		17.5	168	10	1
		12.8	732.828	6	1		17.6	169.972	6	1
		10.8	733.24	6	1		13.1	171.358	11	1
		12.2	736.248	7	1		24.6	172.966	16	1
		12.6	736.75	9	1		10.7	177.24	8	1
		14.7	737.126	7	1		15.5	181.985	2	1
		11.8	742.594	3	1		19.7	182.431	7	1
		18	743.32	18	1		15.5	183.19	14	1
		9.5	749.267	9	1		12.8	187.26	14	1
		9.5	751.467	5	1		15.1	187.588	15	1
		9.3	755.094	3	1		21	189.58	18	1
		19.7	757.998	16	1		11.2	191.14	9	1
		15.4	758.632	12	1		14.3	191.174	14	1
		9.4	759.412	1	1		15	192.7	10	1
		10.7	760.657	2	1		16.5	192.72	15	1
		11.2	761.273	7	1		14.8	193.756	7	1
		13.8	765.06	6	1		13.8	193.784	9	1
		11.9	767.043	4	1		23	194.33	12	1
		17.2	768.676	10	1		9.8	195.306	3	1
		16.9	770.193	10	1		15.2	196.752	10	1
		13.6	770.428	4	1		10.8	200.208	4	1
		11.4	772.45	6	1		11.4	201.832	8	1
		12.2	773.907	7	1		12.6	203.64	10	1
		9.7	773.958	6	1		10.1	204.171	1	1
		11.2	778.864	4	1		28.7	204.24	27	1
		10.8	779.064	2	1		15.5	208.04	8	1
		10.9	783.497	6	1		8.6	209.88	7	1
		11.7	788.666	4	1		15.6	212.088	7	1
		13.1	788.698	7	1		12.9	212.21	7	1
		14.7	790.16	7	1		20.9	212.662	14	1
		11.4	791.512	4	1		16.3	212.763	6	1
		12.9	793.52	8	1		12	219.42	2	1
		9.5	793.81	1	1		21.1	222.498	18	1
		10.3	794.794	2	1		13.1	223.731	1	1
		9.5	796.017	3	1		19.6	224.648	14	1
		12.3	803.94	5	1		13.5	225.71	3	1
		12.7	805.391	5	1		14.5	227.5	11	1
		20	805.467	16	1		12.4	232.824	3	1
		18.3	805.94	14	1		7.8	233.294	5	1
		19.7	806.209	13	1		12.6	233.622	2	1
		14.2	806.822	4	1		13.1	235.313	6	1
		11.6	807.516	1	1		11.9	235.419	4	1
		15.5	807.817	10	1		13.7	236.639	7	1
		17.7	808.357	8	1		10.3	241.013	2	1
		13.4	809.526	3	1		12.5	243.85	9	1
		9.2	810.927	5	1		9.5	245.265	4	1
		34.6	817.094	18	1		9.3	247.19	8	1
		12.1	818.118	5	1		13.8	248.438	3	1
		8.4	818.8	4	1		10.6	249.838	1	1
		17.4	822.342	9	1		10.1	252.92	8	1
		10.5	826.05	8	1		9.8	253.388	3	1
		10.1	828.092	8	1		19.3	258.684	16	1
		14.1	829.178	2	1		24.8	261.4	15	1
		10.3	831.508	5	1		12.7	270.017	3	1
		13.9	831.687	9	1		8.7	274.577	2	1
		16.2	835.462	9	1		9.9	275.753	11	1
		10.8	835.712	8	1		10.1	278.101	3	1
		7.2	836.276	3	1		12.3	281.423	2	1
		12.7	837.843	9	1		11.9	284.749	5	1
		12.7	838.093	7	1		20.6	293.108	19	1
		20.5	841.883	16	1		19.9	296.512	12	1
		15	844.1	10	1		14.9	297.064	8	1
		11.8	852.546	2	1		24.7	299.646	19	1
		14.8	854.033	14	1		19.5	302.61	23	1
		13.5	854.275	14	1		14.3	309.421	11	1
		10.4	856.188	5	1		12.8	314.968	3	1
		9.6	856.912	3	1		22.7	315.15	10	1
		17.4	859.42	7	1		12.9	316.952	8	1
		11	862.18	2	1		17.9	317.317	6	1
		20.9	874.069	16	1		17	318.87	4	1
		14.5	878.655	7	1		20.5	319.79	17	1
		13.3	879.043	7	1		17.6	327.968	9	1
		11.8	879.183	5	1		13.8	329.484	10	1
		9.3	887.425	6	1		16.5	332.57	17	1
		11.8	887.946	5	1		15.2	334.536	10	1
		11.1	888.661	4	1		16.3	336.078	1	1
		15.6	891.188	8	1		11.3	338.113	3	1
		17.8	894.298	9	1		15.2	342.636	10	1
		20	897.2	8	1		9.9	344.577	8	1
		45.4	900.522	13	1		17.3	346.583	10	1
		12.8	903.844	7	1		14.1	346.82	12	1
		15	907.6	8	1		15	348.1	9	1
		16.9	911.662	8	1		15.2	349.9	5	1
		17	921.79	9	1		11.7	349.94	9	1
		9.5	923.442	3	1		22.7	350.821	14	1
		10.9	925.073	3	1		13.7	351.975	8	1
		10.6	930.306	2	1		17.4	353.312	11	1
		30.5	945.59	13	1		12.1	355.648	5	1
		15.8	946.164	6	1		17.9	358.317	7	1
		15.1	949.683	6	1		15.1	359.22	11	1
		8.7	951.975	2	1		28.6	367.406	9	1
		10.2	952.45	7	1		15.6	368.828	8	1
		19.6	957.268	4	1		11.1	371.698	9	1
		14.1	957.377	8	1		8.5	373.65	5	1
		13.1	961.023	7	1		8.8	374.828	1	1
		13.4	962.226	10	1		20	375.1	7	1
		9.1	963.618	1	1		20.9	375.262	19	1
		14.4	964.08	5	1		16.8	377.024	16	1
		22.4	966.984	9	1		16.5	377.47	12	1
		13.8	969.286	3	1		16.6	377.908	8	1
		13.3	971.514	4	1		13.1	379.028	8	1
		14	973.467	9	1		15.2	380.752	5	1
		13.6	976.436	7	1		31.9	383.225	10	1
		22.8	984.104	12	1		15.3	386.753	3	1
		12	985	6	1		11	387.08	1	1
		14.8	988.072	9	1		13.6	393.72	8	1
		19.5	989.61	10	1		18.3	394.893	10	1
		15	989.95	9	1		11.8	396.84	7	1
		16.2	990.35	10	1		16.5	397	15	1
		12.9	993.082	6	1		28.3	399.094	26	1
		15.7	1000.33	5	1		15.6	411.52	9	1
		10.5	1004.55	6	1		9.2	417.432	2	1
		11.2	1005.98	2	1		14.6	421.062	5	1
		9.4	1009.35	4	1		14	421.8	9	1
		15.8	1011.31	9	1		19.2	427.892	6	1
		11.3	1012.49	4	1		12.6	432.646	2	1
		11.9	1016.64	2	1		11.9	437.014	3	1
		14.8	1018.63	7	1		13.7	444.227	4	1
		9.7	1019.22	2	1		9.7	445.31	6	1
		12.7	1019.55	4	1		14.8	445.66	13	1
		17.5	1023.38	7	1		14.7	447.64	11	1
		10.9	1024.26	6	1		11.1	462.211	1	1
		20.7	1027.33	8	1		12.6	464.256	1	1
		15.2	1030.33	8	1		13.2	471.032	2	1
		13.2	1031.66	8	1		11.8	473.178	2	1
		14.9	1033.8	8	1		17.9	474.322	16	1
		11.7	1033.96	3	1		13.4	476.304	5	1
		19.5	1035.25	13	1		14.6	477.95	8	1
		11.6	1037.07	7	1		21.7	480.496	13	1
		12.8	1043.22	6	1		8.8	483.436	4	1
		23.3	1045.68	19	1		9.1	492.246	1	1
		17.2	1046.4	6	1		13.1	493.713	6	1
		14.2	1060.77	10	1		10.2	493.942	1	1
		16.9	1062.29	12	1		10.5	496.119	5	1
		13.9	1063.42	4	1		9.4	507.718	1	1
		12.1	1068.36	8	1		14	508.1	13	1
		9.2	1070.39	2	1		27.3	509.973	7	1
		23.4	1072.49	18	1		14.2	513.756	18	1
		14.8	1073.37	10	1		19	519.29	2	1
		11.9	1074.74	3	1		17.3	524.973	9	1
		14.1	1078.19	8	1		14.6	526.376	3	1
		11.3	1081.76	5	1		11.1	526.411	2	1
		11.9	1082.34	4	1		14.2	537.256	9	1
		13.8	1090.24	2	1		16.3	545.761	6	1
		15.7	1091.28	7	1		11.3	555.323	1	1
		12.5	1093.75	4	1		13.8	575.698	2	1
		13.5	1100.29	7	1		17	590.67	5	1
		11	1103.68	2	1		13.6	599.916	7	1
		14.3	1104.39	13	1		11.6	602.716	2	1
		12.8	1105.51	7	1		13.5	604.845	7	1
		13.2	1117.93	7	1		10.6	607.882	1	1
		10.1	1122	1	1		14.6	616.946	3	1
		11.4	1125.27	2	1		14.9	629.582	6	1
		18.7	1129.37	7	1		27.1	630.633	10	1
		26.8	1134.02	17	1		13.1	631.231	4	1
		13.8	1136.46	8	1		11.3	631.478	1	1
		12	1142.38	2	1		14.6	657.85	5	1
		12.7	1145.08	2	1		8.3	662.109	1	1
		14.9	1147.9	4	1		15.2	663.852	7	1
		10	1150.2	2	1		14.2	665.842	2	1
		11.8	1150.36	6	1		14.3	669.843	5	1
		16	1153.34	6	1		14.2	680.45	5	1
		9.7	1162.05	2	1		15.2	681.692	4	1
		9.1	1164.24	3	1		31.5	702.125	16	1
		15.7	1164.43	9	1		14	709.02	2	1
		13.9	1169.12	4	1		30.7	711.826	32	1
		19.7	1172.4	14	1		19	715.02	14	1
		10.2	1177.84	5	1		14.1	719.675	3	1
		16.2	1188.06	11	1		12	722.52	5	1
		10.3	1194.89	2	1		13.9	727.797	4	1
		12.2	1200.23	9	1		16	733.98	2	1
		12	1202.66	1	1		13.6	738.428	7	1
		12	1203.7	6	1		15.8	744.158	3	1
		13.6	1205.51	7	1		9.6	745.512	2	1
		12.4	1208.85	5	1		17.9	746.079	3	1
		12	1209.96	3	1		22.8	754.704	19	1
		13	1210.74	4	1		12.4	772.828	6	1
		10.8	1215.38	1	1		15.8	781.434	3	1
		31.5	1215.89	22	1		13.1	783.301	2	1
		34.9	1232.32	28	1		13.7	787.051	1	1
		14.1	1236.75	4	1		15.2	790.252	7	1
		14.4	1242.62	2	1		14	790.72	1	1
		16.9	1250.49	4	1		14	795.62	1	1
		12.6	1262.58	4	1		13.8	796.674	2	1
		31.1	1265.5	24	1		12.4	798.18	6	1
		14.8	1265.7	7	1		15.6	799.388	5	1
		10.4	1265.8	1	1		19.8	814.154	10	1
		27.4	1266.32	17	1		16.7	820.449	5	1
		12.9	1278.57	6	1		18.6	829.648	9	1
		9.9	1283.6	1	1		17.5	833.95	20	1
		12.2	1284.26	3	1		13.5	845.135	1	1
		10.9	1284.28	3	1		21.4	849.752	11	1
		8.8	1288.47	4	1		14.8	855	5	1
		16	1292.72	7	1		16.3	860.525	13	1
		15.4	1293.55	4	1		21.8	862.614	4	1
		23.5	1297.66	15	1		18.6	873.186	6	1
		11.5	1300.08	8	1		15.7	874.057	3	1
		16.6	1304.71	6	1		12.3	876.529	1	1
		11.4	1317.86	1	1		14.1	877.541	2	1
		12.4	1319.15	7	1		19	879.39	5	1
		22.5	1319.25	11	1		11.4	881.314	1	1
		10.6	1324.49	1	1		10.5	885.115	1	1
		11.6	1326.05	7	1		11	892.53	1	1
		10.5	1350.28	1	1		22.4	898.7	15	1
		11.1	1354.03	4	1		13.4	906.65	9	1
		32.2	1357.5	18	1		12.3	913.233	1	1
		12.2	1363.83	3	1		15.5	927.925	8	1
		20.7	1370.09	16	1		27.1	937.72	21	1
		18.2	1378.26	9	1		12.3	953.581	5	1
		15.2	1384.63	1	1		15.4	970.242	3	1
		11.1	1386.93	3	1		11.8	990.218	1	1
		9.2	1389.43	2	1		25.9	1016.36	6	1
		12	1400.5	9	1		15.1	1018.15	5	1
		12.1	1426.26	1	1		14.7	1020.82	8	1
		13.6	1429.7	4	1		15.4	1039.94	3	1
		10.4	1432.19	3	1		13.6	1060.63	1	1
		14.9	1435.74	10	1		13.5	1077.64	1	1
		15.3	1447.69	3	1		13.3	1105.24	3	1
		19.2	1449.82	5	1		20.6	1126.02	18	1
		14.6	1452.02	8	1		14.7	1158.32	7	1
		10.5	1452.89	1	1		20.4	1174.77	26	1
		17.4	1456.07	3	1		18.6	1185.89	2	1
		10.8	1459.41	4	1		24.9	1208.28	21	1
		13.3	1463.23	1	1		13.6	1265.4	8	1
		11.3	1477.07	1	1		17	1265.4	13	1
		16.7	1479.17	9	1		11.2	1266.66	8	1
		11.7	1486.57	2	1		18.8	1287.35	5	1
		10.2	1489.66	4	1		16.1	1290.98	5	1
		11.3	1497.56	1	1		15.2	1352.29	2	1
		19.7	1499.08	12	1		47.9	1390.28	11	1
		34	1502.62	8	1		15.5	1421.62	6	1
		12.2	1504.66	2	1		22.7	1437.59	15	1
		12	1504.9	5	1		17.8	1502.95	6	1
		10.8	1505.34	4	1		14.6	1630.05	6	1
		12.5	1519.62	6	1		13.9	1655.23	1	1
		16.4	1520.81	7	1		22.6	1924.87	17	1
		22.4	1530.09	4	1		28	2478.58	6	1
		13.1	1530.81	1	1
		15.6	1531.73	6	1
		23.1	1536.41	16	1
		11.7	1537.87	1	1
		12.9	1543.43	8	1
		12.1	1548.17	1	1
		12.9	1562.37	7	1
		15.5	1578.74	3	1
		17.9	1579.74	9	1
		15.7	1583.11	2	1
		15.2	1584	3	1
		24.8	1586.56	16	1
		15.5	1590.35	4	1
		18.5	1593.12	10	1
		14.4	1624.47	3	1
		21.5	1634.84	10	1
		27.9	1642.62	16	1
		12	1656.86	1	1
		22.5	1664.15	5	1
		17.1	1672.79	5	1
		20.5	1674.62	7	1
		12.4	1675.03	1	1
		18.8	1675.6	4	1
		22.2	1695.1	6	1
		15.7	1704.79	2	1
		22.1	1709.56	7	1
		13.6	1712.04	1	1
		12.6	1729.78	5	1
		13.5	1745.25	9	1
		14.9	1748.3	4	1
		22.5	1764.33	11	1
		16.9	1765.5	10	1
		20	1774.8	4	1
		11.2	1780.59	4	1
		13.3	1787.82	7	1
		41	1789.23	25	1
		18.4	1793.58	3	1
		26.7	1804.58	14	1
		11.5	1828.08	3	1
		15.9	1856.61	9	1
		19.1	1861.7	11	1
		16.2	1866.31	8	1
		16.8	1879.66	4	1
		15	1901.45	2	1
		22	1934.66	8	1
		15	1939.65	1	1
		14.4	1944.44	4	1
		14	1956.24	5	1
		24.8	1960.97	22	1
		25.1	1972.75	16	1
		15.2	1978.6	1	1
		38.4	1986.68	12	1
		25.6	1992.71	7	1
		15.2	1996.33	10	1
		15	2036.1	8	1
		14.3	2043.39	1	1
		16.1	2082.78	3	1
		20.8	2093.71	11	1
		13.6	2094.41	4	1
		20.2	2099.69	13	1
		39.7	2104.07	15	1
		14.9	2112.51	1	1
		26.2	2131.95	14	1
		17.1	2193.87	1	1
		23.5	2209.86	9	1
		17.8	2225.64	1	1
		18.3	2242.31	6	1
		16.1	2275.38	2	1
		16.5	2278.35	10	1
		17.5	2283.08	6	1
		17	2307.17	2	1
		16.9	2378.89	1	1
		27.6	2392.82	14	1
		22.2	2403.9	9	1
		15.6	2469.58	9	1
		61.2	2485.42	28	1
		19.8	2598.54	11	1
		39.7	2599.67	14	1
		46.7	2617.08	27	1
		19.2	2650.39	1	1
		41.3	2656.46	18	1
		21.2	2660.37	5	1
		21.4	2676.47	12	1
		22.8	2676.73	6	1
		28.1	2765.76	19	1
		22.9	2769.38	5	1
		18.6	2932.28	14	1
		31.4	3130.39	20	1
		21.2	3167.51	1	1
		23.8	3342.24	1	1
		21.7	3432.17	1	1
		24.6	3786.58	8	1
		34.2	4650.84	13	1

## Sheet: Serie1.1_luc
		Supplementary Table S1. Summary: Flag-SUMO and CP190 staining after luc knock down
	Flag-SUMO staining - measurements							CP190 speckle detection - determination of no. Of CP190 intensity maxima
	Area of the nucleus	Mean	Integrated Density	Corrected integrated density						Min	Max	RawIntDen	Speckles
	14.7	77.7	1140.2	737.126						0	255	1785	7
	9.5	80.4	767.2	506.71						0	255	255	1
	14.4	35.6	514	119.152						0	255	1530	6
	4	61.4	244.3	134.62						0	255	510	2
	9.3	108.1	1010.1	755.094						0	255	765	3
	34.2	163.4	5588.6	4650.84						0	255	3315	13
	7.2	144.6	1033.7	836.276						0	255	765	3
	15.9	59.4	943.3	507.322						0	255	1530	6
	11.4	96.8	1104.1	791.512						0	255	1020	4
	15	60.7	912.5	501.2						0	255	2040	8
	17.2	72.1	1240.3	768.676						0	255	2550	10
	14.1	86.5	1215.8	829.178						0	255	510	2
	22	115.4	2537.9	1934.66						0	255	2040	8
	13.1	87.9	1147.9	788.698						0	255	1785	7
	15.4	64.3	990.6	568.332						0	255	2040	8
	16.4	120.1	1970.5	1520.81						0	255	1785	7
	11.4	73.9	840.9	528.312						0	255	1275	5
	12.1	94.7	1149.9	818.118						0	255	1275	5
	19.6	76.3	1494.7	957.268						0	255	1020	4
	13.4	40.3	539.1	171.672						0	255	1275	5
	17	42.9	730.4	264.26						0	255	1530	6
	8.8	67.7	597.3	356.004						0	255	1275	5
	11.5	57	653.5	338.17						0	255	2295	9
	15.4	76.8	1180.9	758.632						0	255	3060	12
	12.8	66.4	849.9	498.924						0	255	1530	6
	12.6	77.9	982.6	637.108						0	255	2295	9
	18.3	150.3	2744.1	2242.31						0	255	1530	6
	14.3	104.6	1496.5	1104.39						0	255	3315	13
	12.9	104.6	1346.8	993.082						0	255	1530	6
	15.8	87.5	1379.4	946.164						0	255	1530	6
	11.4	82.2	934.8	622.212						0	255	1275	5
	13.3	100.6	1336.2	971.514						0	255	1020	4
	8.1	46.1	373.9	151.798						0	255	765	3
	11	81.5	896	594.38						0	255	765	3
	Background measurements - Flag-SUMO staining
	Area	Mean	Min	Max	IntDen
	3.8	23
	3.8	23.5
	3.8	23.1
	3.8	24.8
	3.8	29.1
	3.8	32.2
	3.8	32
	3.8	29.6
	3.8	27.9
	3.8	29
	Mean of the Mean		27.42

## Sheet: Serie1.2_luc
		Supplementary Table S1. Summary: Flag-SUMO and CP190 staining after luc knock down
	Flag-SUMO staining - measurements						CP190 speckle detection - determination of no. Of CP190 intensity maxima
	Area of the nucleus	Mean			Integrated Density	Corrected integrated density			Min	Max		RawIntDen	Speckles
	22.2	104.8			2329.8	1695.1			0	255		1785	7
	22.1	106.1			2341.4	1709.56			0	255		1530	6
	14.5	42.4			616.2	201.645			0	255		1785	7
	17.2	46.4			799.6	307.852			0	255		4335	17
	17.5	64.9			1135.7	635.375			0	255		2040	8
	17.7	74.5			1314.4	808.357			0	255		5100	20
	16.6	107.2			1779.3	1304.71			0	255		2040	8
	18.2	104.3			1898.6	1378.26			0	255		1530	6
	17.8	78.9			1403.2	894.298			0	255		2295	9
	14.2	85.6			1212.8	806.822			0	255		2295	9
	23.4	74.5			1741.5	1072.49			0	255		1020	4
	22.4	71.8			1607.4	966.984			0	255		4590	18
	16.7	52			867.1	389.647			0	255		2295	9
	20.9	70.5			1471.6	874.069			0	255		1530	6
	19.6	59.2			1159.3	598.936			0	255		4080	16
	16.7	40.5			676.4	198.947			0	255		1785	7
	17.6	58.5			1026.8	523.616			0	255		1530	6
	10.2	39			397.8	106.182			0	255		2295	9
	16.2	45.7			739.5	276.342			0	255		1530	6
	22.5	107			2407.6	1764.33			0	255		3315	13
	24.2	58.2			1411.6	719.722			0	255		2805	11
	20.7	94.9			1961.9	1370.09			0	255		2805	11
	18.9	62.3			1175.9	635.549			0	255		4080	16
									0	255		2295	9
	Background measurements - Flag-SUMO staining
	Area	Mean	Min	Max	IntDen
	3.8	27.5
	3.8	33
	3.8	31.7
	3.8	30.3
	3.8	27.2
	3.8	30.5
	3.8	29.2
	3.8	27.6
	3.8	22.8
	3.8	26.1
	Mean of the Mean		28.59

## Sheet: Serie1.3_luc
		Supplementary Table S1. Summary: Flag-SUMO and CP190 staining after luc knock down
	Flag-SUMO staining - measurements							CP190 speckle detection - determination of no. Of CP190 intensity maxima
	Area of the nucleus	Mean			Integrated Density	Corrected integrated density				Min	Max		RawIntDen	Speckles
	24.3	70.2			1707.6	496.974				0	255		3060	12
	25.6	127.6			3268.1	1992.71				0	255		1785	7
	32.2	91.9			2961.7	1357.5				0	255		4590	18
	22.5	123.7			2785.1	1664.15				0	255		1275	5
	34	94			3196.5	1502.62				0	255		2040	8
	21.3	77.7			1657.5	596.334				0	255		3060	12
	31.1	90.4			2814.9	1265.5				0	255		6120	24
	27.9	108.6			3032.6	1642.62				0	255		4080	16
	21.7	69			1497.5	416.406				0	255		3570	14
	21.5	75.6			1627	555.87				0	255		4080	16
	26.8	92.2			2469.2	1134.02				0	255		4335	17
	19.5	100.6			1961.1	989.61				0	255		2550	10
	17.4	84.9			1474.5	607.632				0	255		1530	6
	17.1	91.2			1558.2	706.278				0	255		3570	14
	16.4	87.9			1440.8	623.752				0	255		2295	9
	22.8	93			2120	984.104				0	255		3060	12
	29.5	73.9			2179	709.31				0	255		3825	15
	17.2	110.8			1903.3	1046.4				0	255		1530	6
	22.5	108.5			2440.2	1319.25				0	255		2805	11
	24.1	55.8			1345.4	144.738				0	255		1785	7
	23.1	80.6			1860.6	709.758				0	255		3315	13
	16.5	72.2			1189.5	367.47				0	255		2295	9
	13.1	71.7			938.7	286.058				0	255		1275	5
	18.6	80.7			1504.6	577.948				0	255		1530	6
	14.2	60.7			860.9	153.456				0	255		2040	8
	61.2	90.5			5534.4	2485.42				0	255		7140	28
	30.5	80.9			2465.1	945.59				0	255		3315	13
	15.7	113.9			1782.5	1000.33				0	255		1275	5
	22.2	158.2			3509.9	2403.9				0	255		2295	9
	Background measurements - Flag-SUMO staining
	Area	Mean	Min	Max	IntDen
	3.8	49
	3.8	60.1
	3.8	44.2
	3.8	47.1
	3.8	47.3
	3.8	35.7
	3.8	38.7
	3.8	55.5
	3.8	46.9
	3.8	73.7
	Mean of the Mean		49.82

## Sheet: Serie1.4_luc
		Supplementary Table S1. Summary: Flag-SUMO and CP190 staining after luc knock down
	Flag-SUMO staining - measurements							CP190 speckle detection - determination of no. Of CP190 intensity maxima
	Area of the nucleus	Mean			Integrated Density	Corrected integrated density				Min	Max		RawIntDen	Speckles
	46.7	98.7			4605.1	2617.08				0	255		6885	27
	25.4	52.1			1320.8	239.522				0	255		3060	12
	32.4	47.3			1531.3	152.032				0	255		4845	19
	11.8	53.7			633.2	130.874				0	255		1020	4
	33.9	59.8			2026.1	582.977				0	255		4080	16
	41	86.3			3534.6	1789.23				0	255		6375	25
	45.4	62.4			2833.2	900.522				0	255		3315	13
	24.8	106.5			2642.3	1586.56				0	255		4080	16
	39.7	95.7			3794.1	2104.07				0	255		3825	15
	26.7	110.2			2941.2	1804.58				0	255		3570	14
	41.3	106.9			4414.6	2656.46				0	255		4590	18
	21.5	118.7			2550.1	1634.84				0	255		2550	10
	39.7	108.1			4289.7	2599.67				0	255		3570	14
	21	74.6			1565.9	671.93				0	255		1785	7
	23.4	71			1665.3	669.162				0	255		2295	9
	20.5	124.1			2547.3	1674.62				0	255		1785	7
	Background measurements - Flag-SUMO staining
	Area	Mean	Min	Max	IntDen
	3.8	35.1
	3.8	36.8
	3.8	36.3
	3.8	33.7
	3.8	50.9
	3.8	42.7
	3.8	50.8
	3.8	52.7
	3.8	42.3
	3.8	44.4
	Mean of the Mean		42.57

## Sheet: Serie1.5_luc
		Supplementary Table S1. Summary: Flag-SUMO and CP190 staining after luc knock down
	Flag-SUMO staining - measurements							CP190 speckle detection - determination of no. Of CP190 intensity maxima
	Area of the nucleus	Mean			Integrated Density	Corrected integrated density				Min	Max		RawIntDen	Speckles
	13.8	102.7			1419.4	665.782				0	255		3060	12
	13	53.8			696.3	-13.63				0	255		2295	9
	11.1	176.1			1960.2	1354.03				0	255		1020	4
	12.6	90.7			1146.7	458.614				0	255		2040	8
	11.4	84			956.3	333.746				0	255		2550	10
	15.3	85.6			1307.5	471.967				0	255		3060	12
	12.2	97.9			1198.4	532.158				0	255		2040	8
	15.2	186.5			2826.4	1996.33				0	255		2550	10
	12.6	87.8			1106.4	418.314				0	255		2040	8
	10.4	96.4			1007	439.056				0	255		1020	4
	11.2	78.9			887.3	275.668				0	255		1785	7
	14.6	65.2			952.7	155.394				0	255		3060	12
	8.2	61.1			502.3	54.498				0	255		1530	6
	8	82.7			661.3	224.42				0	255		1530	6
	13.8	45			620.4	-133.218				0	255		3060	12
	14.4	82.3			1181.2	394.816				0	255		2550	10
	13.4	126			1694	962.226				0	255		2550	10
	16.4	92.4			1510.9	615.296				0	255		2805	11
	10.5	56.2			589.7	16.295				0	255		1020	4
	18.5	140.9			2603.4	1593.12				0	255		2550	10
	20.8	155.6			3229.6	2093.71				0	255		2805	11
	14.5	115.1			1670.5	878.655				0	255		1785	7
	9.3	64.9			605.4	97.527				0	255		1785	7
	15.8	58.7			924.9	62.062				0	255		2550	10
	13.3	95.1			1262.3	535.987				0	255		2805	11
	19.7	131			2574.9	1499.08				0	255		3060	12
	9.4	53.2			502.1	-11.234				0	255		1020	4
	10.8	131.5			1425.5	835.712				0	255		2040	8
	14.4	84.2			1212.2	425.816				0	255		2805	11
	13.6	68.6			932.2	189.504				0	255		1785	7
	19.3	57.1			1100.5	46.527				0	255		3825	15
	14.8	121.2			1796.3	988.072				0	255		2295	9
	10.4	69.9			724.6	156.656				0	255		1530	6
	10	69.5			698.2	152.1				0	255		1275	5
	21.9	54.8			1199.5	3.541				0	255		3060	12
	13.6	65.5			890.2	147.504				0	255		2040	8
	14	69.2			970.8	206.26				0	255		2295	9
	16.8	68			1140.5	223.052				0	255		3060	12
	21.1	63.2			1334.7	182.429				0	255		4080	16
	24.8	133.9			3315.3	1960.97				0	255		5610	22
	Background measurements - Flag-SUMO staining
	Area	Mean
	3.8	52.7
	3.8	63.4
	3.8	45.4
	3.8	51.2
	3.8	63.8
	3.8	62.5
	3.8	58.4
	3.8	46
	3.8	52.3
	3.8	50.4
	Mean of the Mean		54.61

## Sheet: Serie2.1_luc
		Supplementary Table S1. Summary: Flag-SUMO and CP190 staining after luc knock down
	Flag-SUMO staining - measurements							CP190 speckle detection - determination of no. Of CP190 intensity maxima
	Area of the nucleus	Mean			Integrated Density	Corrected integrated density				Min	Max		RawIntDen	Speckles
	14.1	95.7			1352.6	957.377				0	255		2040	8
	9	57			510.6	258.33				0	255		1275	5
	14.8	24.4			360.9	-53.944				0	255		2040	8
	14.3	24.1			344	-56.829				0	255		5100	20
	7.8	33.1			258.1	39.466				0	255		1275	5
	7.2	49.6			355	153.184				0	255		765	3
	8.7	48.9			422.7	178.839				0	255		2805	11
	11.6	58.6			677.1	351.952				0	255		1275	5
	14.4	140.8			2028.1	1624.47				0	255		765	3
	7.5	57			425.3	215.075				0	255		765	3
	6.1	78.7			478.8	307.817				0	255		510	2
	11.1	29.1			321.9	10.767				0	255		1275	5
	11.9	118.4			1408.3	1074.74				0	255		765	3
	12.2	31.7			386.6	44.634				0	255		2805	11
	17.1	125.7			2152.1	1672.79				0	255		1275	5
	12.4	27.6			341	-6.572				0	255		2295	9
	5.5	66.7			369.5	215.335				0	255		1020	4
	10.1	64.9			657.7	374.597				0	255		1020	4
	13.8	98.2			1356.1	969.286				0	255		765	3
	7.3	69.1			507.2	302.581				0	255		765	3
	8.9	47.4			420.2	170.733				0	255		1275	5
	17.3	62.6			1084.8	599.881				0	255		3060	12
	7.2	70.7			506.5	304.684				0	255		765	3
	7.1	37.8			268.1	69.087				0	255		1020	4
	11.9	118.9			1415.9	1082.34				0	255		1020	4
	8.8	83.1			730.6	483.936				0	255		510	2
	12.4	43			534.8	187.228				0	255		2805	11
	11.9	113			1350.2	1016.64				0	255		510	2
	8.1	39.3			317.4	90.357				0	255		1530	6
	15.7	102.2			1604.5	1164.43				0	255		2295	9
	14.4	68.7			990.3	586.668				0	255		1275	5
	15.6	126.2			1969	1531.73				0	255		1530	6
	16.9	73.6			1243.9	770.193				0	255		2550	10
	10.4	110.7			1147.7	856.188				0	255		1275	5
	15.6	27.7			432	-5.268				0	255		3315	13
	6.4	30.3			192.9	13.508				0	255		1020	4
	13.8	55.8			767.3	380.486				0	255		1275	5
	16	109			1741.2	1292.72				0	255		1785	7
	17	82.1			1398.3	921.79				0	255		2295	9
	12.8	67.7			863.2	504.416				0	255		2040	8
	14.2	102.5			1458.8	1060.77				0	255		2550	10
	12.4	163.4			2022.6	1675.03				0	255		255	1
	12.6	62.6			787.5	434.322				0	255		1785	7
	19.2	103.6			1988	1449.82				0	255		1275	5
	15.6	69.9			1091.2	653.932				0	255		2550	10
	28.1	126.3			3553.4	2765.76				0	255		4845	19
	11.5	74.3			851.4	529.055				0	255		1020	4
	11.9	92.3			1100.6	767.043				0	255		1020	4
	11.8	100.5			1183.3	852.546				0	255		510	2
	9.1	75.4			689.2	434.127				0	255		765	3
	10.5	156.8			1644.6	1350.28				0	255		255	1
	14.2	61.7			877.7	479.674				0	255		1275	5
	13.1	145.3			1898	1530.81				0	255		255	1
	16.9	102.1			1724.2	1250.49				0	255		1020	4
	10.9	113.4			1230.6	925.073				0	255		765	3
	12.2	140			1705.8	1363.83				0	255		765	3
	9.6	117.5			1126	856.912				0	255		765	3
	19.7	68.8			1358.4	806.209				0	255		3315	13
	13.8	71.9			995	608.186				0	255		1530	6
	11.2	97.6			1092.8	778.864				0	255		1020	4
	17.5	86.7			1513.9	1023.38				0	255		1785	7
	12.5	68.3			851.1	500.725				0	255		2550	10
	25.1	106.7			2676.3	1972.75				0	255		4080	16
	10.4	67.4			702.8	411.288				0	255		1275	5
	16.2	142.8			2320.4	1866.31				0	255		2040	8
	16.5	62.8			1037.7	575.205				0	255		3060	12
	13.4	67.6			905.4	529.798				0	255		1530	6
	10.4	62.6			650.1	358.588				0	255		1275	5
	12.5	83.3			1040.2	689.825				0	255		510	2
	23.1	94.4			2183.9	1536.41				0	255		4080	16
	11.8	103			1218.7	887.946				0	255		1275	5
	15.7	70.9			1112.9	672.829				0	255		1530	6
	8.1	63.4			513.6	286.557				0	255		510	2
	12.9	42			541.4	179.813				0	255		2040	8
	12.8	109.2			1402	1043.22				0	255		1530	6
	7.7	78			597.2	381.369				0	255		765	3
	Background measurements - Flag-SUMO staining
	Area	Mean
	3.8	31.7
	3.8	28.6
	3.8	31.1
	3.8	29.6
	3.8	29.4
	3.8	28.4
	3.8	26
	3.8	26.4
	3.8	24.7
	3.8	24.4
	Mean of the Mean		28.03

## Sheet: Serie2.2_luc
		Supplementary Table S1. Summary: Flag-SUMO and CP190 staining after luc knock down
	Flag-SUMO staining - measurements							CP190 speckle detection - determination of no. Of CP190 intensity maxima
	Area of the nucleus	Mean			Integrated Density	Corrected integrated density				Min	Max		RawIntDen	Speckles
	6.9	51.4			355.4	69.119				0	255		1275	5
	14.3	184.3			2636.7	2043.39				0	255		255	1
	10.4	163.5			1697.3	1265.8				0	255		255	1
	21.7	199.4			4332.5	3432.17				0	255		255	1
	17	177.6			3012.5	2307.17				0	255		510	2
	17.4	124.9			2178	1456.07				0	255		765	3
	21.2	190.9			4047.1	3167.51				0	255		255	1
	11.9	65.2			775.3	281.569				0	255		2805	11
	23.8	181.9			4329.7	3342.24				0	255		255	1
	9.2	157.3			1452.1	1070.39				0	255		510	2
	9.1	169.9			1541.8	1164.24				0	255		765	3
	15.5	88.4			1373.3	730.205				0	255		2295	9
	10	157.2			1565.1	1150.2				0	255		510	2
	10.8	176.1			1907.5	1459.41				0	255		1020	4
	9.7	161.6			1564.5	1162.05				0	255		510	2
	6.5	83.1			540.7	271.015				0	255		1530	6
	8.2	42.8			352.4	12.182				0	255		765	3
	11.4	95.4			1092.8	619.814				0	255		1785	7
	15.9	158.1			2516.3	1856.61				0	255		2295	9
	12.8	98.5			1263.9	732.828				0	255		1530	6
	14.4	86.7			1246.6	649.144				0	255		3315	13
	9.7	106.5			1031.3	628.847				0	255		255	1
	7.6	57.7			436.4	121.076				0	255		1020	4
	7.8	47.3			367.5	43.878				0	255		765	3
	9.4	56.6			534.2	144.194				0	255		765	3
	14.4	176.3			2541.9	1944.44				0	255		1020	4
	15.4	125.6			1932.5	1293.55				0	255		1020	4
	10.6	128.9			1370.1	930.306				0	255		510	2
	15	107.6			1612.3	989.95				0	255		2295	9
	10.9	54.1			587.8	135.559				0	255		1020	4
	12.7	131.3			1672	1145.08				0	255		510	2
	9.5	63.6			603.3	209.145				0	255		765	3
	10.2	101.7			1040.3	617.102				0	255		1020	4
	9.4	55.3			517.3	127.294				0	255		2295	9
	8.7	71.2			620	259.037				0	255		1530	6
	8.2	72			588.2	247.982				0	255		1020	4
	9.4	43.4			406.1	16.094				0	255		3060	12
	14.1	117.9			1663.2	1078.19				0	255		2040	8
	11.9	88.8			1057.7	563.969				0	255		1785	7
	7.3	43.2			314.8	11.923				0	255		2295	9
	16.2	92.8			1507.6	835.462				0	255		2295	9
	22.9	162.7			3719.5	2769.38				0	255		1275	5
	14.8	87.9			1304	689.948				0	255		765	3
	15	171.1			2562	1939.65				0	255		255	1
	13.7	41.2			565.7	-2.713				0	255		2040	8
	8.9	58.8			520.3	151.039				0	255		1530	6
	19.2	179.3			3447	2650.39				0	255		255	1
	13.2	126.1			1665.6	1117.93				0	255		1785	7
	22.8	159.1			3622.7	2676.73				0	255		1530	6
	15	167.7			2523.8	1901.45				0	255		510	2
	11.6	110.8			1288.8	807.516				0	255		255	1
	12.1	169.6			2050.2	1548.17				0	255		255	1
	15.7	142.5			2234.5	1583.11				0	255		510	2
	11.7	168.3			1972	1486.57				0	255		510	2
	14	181			2537.1	1956.24				0	255		1275	5
	8.5	111.4			942.2	589.535				0	255		255	1
	9.5	95.7			909.9	515.745				0	255		1020	4
	10.7	112.4			1204.6	760.657				0	255		510	2
	10	85.8			858.6	443.7				0	255		765	3
	12.1	100.2			1216.5	714.471				0	255		1530	6
	13.6	112.9			1540.7	976.436				0	255		1785	7
	11.1	121.7			1349.2	888.661				0	255		1020	4
	13.8	120.9			1662.8	1090.24				0	255		510	2
	11.7	172.7			2023.3	1537.87				0	255		255	1
	10.5	79.9			839.9	404.255				0	255		1530	6
	4	43			173.4	7.44				0	255		510	2
	13.5	123			1660.4	1100.29				0	255		1785	7
	10.6	104.3			1110.5	670.706				0	255		1020	4
	13.6	167.2			2276.3	1712.04				0	255		255	1
	8.4	112.2			939.3	590.784				0	255		255	1
	9.2	114.6			1056.4	674.692				0	255		510	2
	11.3	174.1			1966.4	1497.56				0	255		255	1
	Background measurements - Flag-SUMO staining
	Area	Mean
	3.8	42.5
	3.8	36.5
	3.8	43
	3.8	32.6
	3.8	37.4
	3.8	35.8
	3.8	59.5
	3.8	40.9
	3.8	44.2
	3.8	42.5
	Mean of the Mean		41.49

## Sheet: Serie2.3_luc
		Supplementary Table S1. Summary: Flag-SUMO and CP190 staining after luc knock down
	Flag-SUMO staining - measurements							CP190 speckle detection - determination of no. Of CP190 intensity maxima
	Area of the nucleus	Mean			Integrated Density	Corrected integrated density				Min	Max		RawIntDen	Speckles
	9.1	161.9			1473.4	963.618				0	255		255	1
	9.6	66.1			637	99.208				0	255		1275	5
	14.8	141.7			2094.8	1265.7				0	255		1785	7
	21.4	180.7			3875.3	2676.47				0	255		3060	12
	11.2	146.4			1633.4	1005.98				0	255		510	2
	11.2	66.3			742.2	114.776				0	255		2040	8
	8.8	80.6			709.9	216.924				0	255		255	1
	14.5	90.2			1309.2	496.91				0	255		1530	6
	11.3	63.9			723.6	90.574				0	255		1785	7
	13	149.7			1939	1210.74				0	255		1020	4
	13.6	112.4			1532.3	770.428				0	255		1020	4
	12.2	179.7			2188.1	1504.66				0	255		510	2
	9.2	74.2			681.8	166.416				0	255		510	2
	10.3	172.7			1771.9	1194.89				0	255		510	2
	15.7	165.1			2584.3	1704.79				0	255		510	2
	12.1	173.7			2104.1	1426.26				0	255		255	1
	11.4	155			1763.9	1125.27				0	255		510	2
	16.8	167.9			2820.8	1879.66				0	255		1020	4
	8.6	72.7			625.1	143.328				0	255		1275	5
	11	134.1			1478.4	862.18				0	255		510	2
	10.5	193.6			2041.1	1452.89				0	255		255	1
	10.4	102.8			1073.4	490.792				0	255		1020	4
	12	156.2			1874.9	1202.66				0	255		255	1
	15.3	150.6			2304.8	1447.69				0	255		765	3
	7.9	114			903.6	461.042				0	255		510	2
	16.7	144.8			2414.7	1479.17				0	255		2295	9
	15.2	160.2			2435.5	1584				0	255		765	3
	12.2	160.8			1967.7	1284.26				0	255		765	3
	11.6	72.2			839.2	189.368				0	255		3060	12
	8.6	77.2			666.9	185.128				0	255		765	3
	10.9	173.4			1894.9	1284.28				0	255		765	3
	9.5	61.7			584.1	51.91				0	255		1275	5
	16.1	185.7			2984.7	2082.78				0	255		765	3
	11	156.5			1719.9	1103.68				0	255		510	2
	12	156.8			1882.2	1209.96				0	255		765	3
	5.8	94.1			546	221.084				0	255		510	2
	12.4	154			1903.5	1208.85				0	255		1275	5
	15.2	186.1			2830.1	1978.6				0	255		255	1
	6.9	80.2			554	167.462				0	255		765	3
	9.4	137.1			1286	759.412				0	255		255	1
	11.3	186.1			2110.1	1477.07				0	255		255	1
	10.7	104.1			1113.5	514.086				0	255		1020	4
	16.1	197.3			3177.3	2275.38				0	255		510	2
	13.9	140			1947.8	1169.12				0	255		1020	4
	12	193.4			2329.1	1656.86				0	255		255	1
	10.9	114.6			1244.3	633.682				0	255		510	2
	15.6	113.5			1765.1	891.188				0	255		2040	8
	12	84.7			1016.4	344.16				0	255		2550	10
	16.7	81.2			1357.4	421.866				0	255		1785	7
	14.9	125.5			1868.5	1033.8				0	255		2040	8
	8.8	82.6			730.8	237.824				0	255		1530	6
	8.6	55.7			478.3	-3.472				0	255		1530	6
	9	111.1			995.7	491.52				0	255		765	3
	9.5	140.3			1326	793.81				0	255		255	1
	16.9	110.3			1858.4	911.662				0	255		2040	8
	12.5	144			1794	1093.75				0	255		1020	4
	12.7	135.8			1731	1019.55				0	255		1020	4
	8.6	56.2			481	-0.772				0	255		1275	5
	12.6	86.3			1086.3	380.448				0	255		1275	5
	12.8	126.2			1620.9	903.844				0	255		1785	7
	11.1	109.3			1215.8	593.978				0	255		1275	5
	12.6	108.5			1370.1	664.248				0	255		1020	4
	8.7	83.2			720.9	233.526				0	255		1020	4
	8	110.9			885.1	436.94				0	255		255	1
	10.5	77.2			813.2	224.99				0	255		1020	4
	12.8	80.6			1029.8	312.744				0	255		2295	9
	9.1	88.7			810	300.218				0	255		510	2
	9.7	76			734.3	190.906				0	255		765	3
	15.9	99.3			1579.2	688.482				0	255		2550	10
	11.8	154.1			1811.4	1150.36				0	255		1530	6
	13.3	166.3			2208.3	1463.23				0	255		255	1
	10.3	121			1249.1	672.094				0	255		1020	4
	10.3	132.9			1371.8	794.794				0	255		510	2
	10.4	101			1054	471.392				0	255		510	2
	11.7	123.9			1444.1	788.666				0	255		1020	4
	9.8	109.5			1074.9	525.904				0	255		1275	5
	10.1	166.6			1687.8	1122				0	255		255	1
	9.2	81.7			749.6	234.216				0	255		1275	5
	9.9	185.5			1838.2	1283.6				0	255		255	1
	8.4	78.7			657.6	187.032				0	255		765	3
	10.8	168.3			1820.4	1215.38				0	255		255	1
	10.6	180.5			1918.3	1324.49				0	255		255	1
	14.9	173.6			2583	1748.3				0	255		1020	4
	8.4	84			702.9	232.332				0	255		1275	5
	8.3	77.8			643.6	178.634				0	255		1530	6
	Background measurements - Flag-SUMO staining
	Area	Mean
	3.8	43.5
	3.8	45.9
	3.8	49.7
	3.8	48.5
	3.8	61.6
	3.8	60.5
	3.8	57.3
	3.8	62.5
	3.8	65.3
	3.8	65.4
	Mean of the Mean		56.02

## Sheet: Serie2.4_luc
		Supplementary Table S1. Summary: Flag-SUMO and CP190 staining after luc knock down
	Flag-SUMO staining - measurements							CP190 speckle detection - determination of no. Of CP190 intensity maxima
	Area of the nucleus	Mean			Integrated Density	Corrected integrated density				Min	Max		RawIntDen	Speckles
	9.3	86.3			802.8	350.727				0	255		510	2
	22.3	49.8			1108.6	24.597				0	255		1785	7
	13.4	108.7			1460.9	809.526				0	255		765	3
	12.8	63.1			806.9	184.692				0	255		1020	4
	12.1	62			747.6	159.419				0	255		1785	7
	13.3	69.9			929.6	283.087				0	255		1275	5
	13.6	154.1			2090.8	1429.7				0	255		1020	4
	15.5	150.5			2332.2	1578.74				0	255		765	3
	12.7	64			815.2	197.853				0	255		1530	6
	11.7	96.6			1128.8	560.063				0	255		510	2
	10.7	74.1			792.5	272.373				0	255		765	3
	17.7	54.6			967.7	107.303				0	255		1275	5
	13.7	67.2			918	252.043				0	255		765	3
	25	45.7			1143.9	-71.35				0	255		5100	20
	15.5	151.1			2343.8	1590.35				0	255		1020	4
	13.7	61.9			850	184.043				0	255		1275	5
	26.5	74.8			1978.3	690.135				0	255		5610	22
	18.4	146.4			2688	1793.58				0	255		765	3
	20	93.5			1869.4	897.2				0	255		2040	8
	6.3	98.3			622.8	316.557				0	255		765	3
	15.2	139.3			2123.5	1384.63				0	255		255	1
	16	120.9			1931.1	1153.34				0	255		1530	6
	38.4	100.3			3853.3	1986.68				0	255		3060	12
	21.2	174.1			3690.9	2660.37				0	255		1275	5
	11.7	137.5			1602.7	1033.96				0	255		765	3
	26.7	43.7			1166.3	-131.587				0	255		3825	15
	15.5	90.2			1394.3	640.845				0	255		2295	9
	12	143.3			1725.7	1142.38				0	255		510	2
	13.9	125.2			1739.1	1063.42				0	255		1020	4
	15.6	80.5			1254.1	495.784				0	255		2040	8
	27	52.2			1406.9	94.43				0	255		4335	17
	16.9	111.7			1883.8	1062.29				0	255		3060	12
	20	137.7			2747	1774.8				0	255		1020	4
	23.5	142.5			3352.2	2209.86				0	255		2295	9
	11.6	109.2			1269.9	706.024				0	255		255	1
	16.9	189.6			3200.4	2378.89				0	255		255	1
	14	84.7			1182.6	502.06				0	255		2295	9
	36.8	166.2			6116.7	4327.85				0	255		2040	8
	13.5	90.5			1219.8	563.565				0	255		510	2
	34.6	72.3			2499	817.094				0	255		4590	18
	14.9	190.7			2836.8	2112.51				0	255		255	1
	14.4	134.7			1942.6	1242.62				0	255		510	2
	23.6	47.7			1125.5	-21.696				0	255		2805	11
	17.8	173.9			3090.9	2225.64				0	255		255	1
	17.1	177.1			3025.1	2193.87				0	255		255	1
	Background measurements - Flag-SUMO staining
	Area	Mean	Min	Max	IntDen
	3.8	41.3
	3.8	44
	3.8	44.2
	3.8	40.5
	3.8	43.2
	3.8	56.5
	3.8	56.9
	3.8	57.7
	3.8	54.6
	3.8	47.2
	Mean of the Mean		48.61

[truncated: 18 more sheets: Serie2.5_luc, Serie3.1_luc, Serie3.2_luc, Serie3.3_luc, Serie3.4_luc, Serie1.1_smt3, Serie1.2_smt3, Serie1.3_smt3, Serie1.4_smt3, Serie2.1_smt3, Serie2.2_smt3, Serie2.3_smt3, Serie2.4_smt3, Serie2.5_smt3, Serie3.1_smt3, Serie3.2_smt3, Serie3.3_smt3, Serie3.4_smt3]
