# Supplementary material for: Drosophila CP190- and dCTCF-mediated enhancer blocking is augmented by SUMOylation
Source: Epigenetics Chromatin. 2017 Jul 4;10:32. doi: 10.1186/s13072-017-0140-6 (PMC5496309; doi:10.1186/s13072-017-0140-6)
Supplement: Supplementary file 5 — Additional file 5: Table S3. Flag-SUMO and CP190 staining after luc or after Aos/Uba2 knock down. Analyses of CP190 intensity maxima as well as determination of FLAG-dSUMO signal intensity were performed with Fiji, the image processing package of ImageJ. FLAG-dSUMO signal intensity measured by integrated density was background-corrected. [file 13072_2017_140_MOESM5_ESM.xlsx]

## Sheet: Summary_Aos1-Uba2_Luc
	Supplementary Table S2. Summary: Flag-SUMO and CP190 staining after luc or after Aos/Uba2 knock down
	Luciferase Knockdown					Aos1/Uba2 knockdown
	Area of the nucleus [µm²]	Mean Gray Value	Speckles [Raw Integrated Density / Max Gray Value]	Group ("0" Mean Gray Value≤0; "1" Mean Gray Value>0)		Area of the nucleus [µm²]	Mean Gray Value	Speckles [Raw Integrated Density / Max Gray Value]	Group ("0" Mean Gray Value≤0; "1" Mean Gray Value>0)
	16.1	-57.8933	8	0		19.3	-282.2	15	0
	14.4	-43.74	9	0		23	-265.5	20	0
	14.1	-13.535	9	0		19.6	-224.9	13	0
	17.4	-11.25	18	0		18.1	-217.8	13	0
	13.1	-8.585	9	0		29.3	-209.275	13	0
	4.9	54.5467	1	1		17.1	-202.44	13	0
	12.6	56.38	7	1		28.7	-180.745	23	0
	21	75.8	21	1		17.2	-171.047	8	0
	13.1	91.2483	7	1		19.1	-167.773	15	0
	10.8	101.04	7	1		14.6	-162.673	8	0
	14.5	101.792	4	1		26	-149.7	20	0
	11.9	116.92	15	1		20.3	-136.425	7	0
	9	121.55	3	1		20.7	-135.325	12	0
	8.4	140.42	6	1		23.8	-131.95	8	0
	12.6	149.38	2	1		26	-127.7	11	0
	14.1	153.865	12	1		20.5	-111.375	11	0
	13	155.4	11	1		22.1	-93.3767	11	0
	9.4	156.237	2	1		22.2	-89.42	13	0
	10.7	159.885	10	1		13.5	-56.75	8	0
	14.8	164.127	7	1		13.5	-52.45	9	0
	10.3	164.468	5	1		21.7	-51.6033	1	0
	10.3	175.323	5	1		12.3	-42.266	5	0
	17	177.233	14	1		13.7	-33.554	11	0
	15.2	177.493	6	1		11.5	-27.53	6	0
	15	178.6	5	1		14.7	-26.268	10	0
	15.1	183.247	11	1		18.8	-25.2533	7	0
	10.5	184.9	1	1		13	-18.1333	7	0
	11	184.95	6	1		15	-12.7	9	0
	12.2	186.64	10	1		10.5	-6.75	8	0
	12	190.1	6	1		14.6	-5.32667	14	0
	12.6	193.22	5	1		10.7	-2.33667	9	0
	12.4	193.88	4	1		10.4	-1.268	1	0
	11.7	197.985	8	1		11.5	1.21667	9	1
	10.7	200.185	6	1		12.1	6.918	4	1
	11.6	202.113	8	1		16.8	9.42	16	1
	15.1	206.763	8	1		11	10.06	6	1
	16.4	210.92	16	1		11.8	12.5867	6	1
	7.8	210.99	2	1		12.2	14.932	7	1
	30	219.1	21	1		13.5	15.875	2	1
	12.3	220.24	6	1		12	19.4	6	1
	13	228	17	1		6.2	20.072	2	1
	15	228.9	12	1		9.5	23.42	6	1
	19.4	237.913	10	1		17.5	27.0083	6	1
	14.2	238.83	9	1		11.9	30.1433	5	1
	13	241.033	4	1		10.4	30.6933	12	1
	14.6	244.523	11	1		13.4	34.004	6	1
	11.7	245.46	8	1		10.3	43.2367	7	1
	13.8	247.14	13	1		13.3	49.0183	6	1
	10.5	249.2	6	1		14	49.9333	7	1
	11	250.3	1	1		11.4	51.73	3	1
	13.9	254.203	8	1		11.5	51.84	16	1
	13.5	255.7	12	1		14.5	54.2583	4	1
	21	259	12	1		11.4	56.53	7	1
	12.2	263.91	4	1		13.4	57.5567	6	1
	15.7	273.813	12	1		12.5	59.0417	5	1
	17.8	276.753	16	1		10.8	60.82	5	1
	8.4	280.12	5	1		15.6	61.82	2	1
	13.8	288.16	6	1		19.4	62.53	8	1
	9.4	289.253	5	1		10.9	63.8767	8	1
	10.9	290.612	6	1		12.3	65.17	8	1
	12.4	291.38	7	1		13.9	65.9983	5	1
	15.5	291.908	11	1		18	66.1	7	1
	8.7	296.435	3	1		10.8	67.38	10	1
	12.8	303.36	9	1		10.5	67.58	12	1
	9.3	306.865	3	1		9.9	69.544	10	1
	11.6	308.62	10	1		14.4	71.88	8	1
	10.4	310.587	3	1		14.4	72.08	4	1
	9.5	312.108	3	1		13.4	72.1967	5	1
	18.2	315.663	13	1		14.8	72.5867	9	1
	18	317	17	1		15.3	73.37	9	1
	18	319.8	13	1		17	73.92	15	1
	10.6	321.68	5	1		12.5	74.675	6	1
	18.2	326.057	15	1		11.9	76.0317	4	1
	8.9	330.078	4	1		16.5	76.675	4	1
	13.3	330.96	14	1		12	76.8	1	1
	11.2	334.16	2	1		6.6	80.14	7	1
	11.5	335.5	8	1		10.7	80.865	7	1
	7.8	339.19	2	1		10.4	81.18	3	1
	13.7	340.76	12	1		11.2	81.3467	2	1
	14.7	341.01	11	1		11.4	81.43	6	1
	16.7	341.655	14	1		14.9	81.6433	11	1
	16.5	344.625	13	1		11.4	81.65	7	1
	8.9	349.22	4	1		21.7	82.2983	5	1
	10	354.8	9	1		16.4	85.6933	13	1
	11.6	357.02	3	1		14.9	86.744	17	1
	15.7	357.56	12	1		17.5	87.325	8	1
	11.4	360.11	7	1		17.7	87.695	13	1
	13.9	361.28	7	1		13.6	88.12	3	1
	15	367.5	9	1		14.2	88.4033	9	1
	12.9	369.595	4	1		13.5	89.45	10	1
	12.1	371.432	6	1		14.1	89.89	10	1
	12.5	371.692	5	1		12	90.1	7	1
	8.7	373.435	6	1		9.9	90.305	4	1
	15.8	374.803	9	1		13.7	90.415	4	1
	13	377.917	3	1		11.2	91.9467	6	1
	12.7	382.04	15	1		14.8	92.1133	15	1
	11.9	382.968	2	1		14.8	92.16	6	1
	15.2	387.16	7	1		21.3	93.385	3	1
	14.5	388.3	9	1		18.7	96.5967	19	1
	16.2	395.08	12	1		13.7	96.9617	4	1
	11.8	396.207	8	1		11.5	97.0167	3	1
	15.2	398.927	10	1		16.3	97.385	4	1
	18	399	17	1		14.8	99.16	5	1
	15	402.35	12	1		13.6	100.893	5	1
	17.7	403.265	14	1		17.5	101.15	10	1
	10.1	410.413	10	1		21.9	101.855	8	1
	11.4	411.07	7	1		21.4	102.963	9	1
	13	412.417	5	1		10.9	103.804	6	1
	10.8	420.24	5	1		13.2	105.34	4	1
	11.8	430.837	2	1		10.8	105.42	4	1
	15.1	431.18	15	1		15.3	105.555	14	1
	9.7	431.452	3	1		13.4	106.257	6	1
	14.6	431.647	6	1		16.8	106.28	9	1
	12.2	433.01	13	1		11.7	107.475	8	1
	9.8	440.74	7	1		16.3	107.738	16	1
	9	442.1	3	1		17.5	108.8	7	1
	14.5	447.4	11	1		14.2	110.49	11	1
	15.9	449.895	9	1		19.2	112.54	6	1
	18.1	450.148	4	1		13.7	115.062	14	1
	13.5	453.9	15	1		15.8	115.61	10	1
	10.8	455.56	7	1		14.4	116.24	13	1
	14.7	456.975	5	1		13.8	116.72	7	1
	12.3	457.695	1	1		14.2	116.99	6	1
	8.3	458.448	3	1		11.1	117.825	6	1
	10.3	459.94	2	1		16.4	118.407	6	1
	9.5	460.008	2	1		9.6	118.82	5	1
	16.4	463.06	14	1		17.4	118.89	9	1
	12	464.3	9	1		12.1	118.908	3	1
	15.1	465.905	4	1		14.3	118.992	10	1
	13.7	466.76	7	1		10.4	119.093	6	1
	10	478.6	3	1		23.3	120.648	13	1
	11.1	483.72	8	1		14.7	120.725	8	1
	12.2	485.363	10	1		17.5	121.358	14	1
	10.9	489.538	1	1		19.8	126.63	20	1
	13.5	491.675	7	1		23	128.117	6	1
	11.1	497.615	4	1		22.2	129.08	3	1
	11.5	498.9	4	1		10.1	130.342	6	1
	19.4	500.387	7	1		22.6	130.603	6	1
	14	501.4	9	1		17.3	133.652	5	1
	10.9	512.187	4	1		10	135	3	1
	12	513.4	7	1		13.8	135.12	9	1
	15.7	517.035	9	1		12.5	135.942	4	1
	11	519.9	3	1		17.5	136.808	3	1
	14	520.067	9	1		21.4	137.663	5	1
	13.5	525	14	1		15.6	138.1	11	1
	9.7	528.96	7	1		20.9	140.743	3	1
	11.8	530.707	13	1		14.3	140.803	4	1
	13.7	532.238	17	1		9.6	142.94	9	1
	13.3	532.56	4	1		8.7	143.755	3	1
	10.2	532.76	7	1		11.3	144.603	6	1
	11	533	4	1		10.5	146.375	5	1
	9	552.1	3	1		16.1	147.016	12	1
	11.4	553.42	11	1		11.9	147.743	5	1
	34.2	559.26	7	1		12.9	148.355	6	1
	14.9	561.972	6	1		20	149.067	6	1
	13.4	562.98	7	1		31	151.983	11	1
	15.8	563.79	14	1		18.5	152.683	17	1
	23.2	568.513	12	1		19.1	152.862	5	1
	12	571.2	8	1		11.7	153.83	5	1
	12.5	573.9	9	1		14.6	154.077	5	1
	13.5	574.575	8	1		18.3	154.985	11	1
	12.1	582.88	5	1		15.7	158.905	10	1
	10.3	583.54	3	1		11.8	161.087	10	1
	10.5	584.4	3	1		11.5	162.617	9	1
	11.8	585.737	7	1		10.5	165.45	3	1
	11.4	594.82	8	1		25.4	165.724	19	1
	16.2	604.76	10	1		12.4	166.027	11	1
	16.3	605.665	21	1		21.3	167.285	6	1
	15.9	607.08	8	1		9.5	167.292	3	1
	12.3	608.965	7	1		17.6	168.42	9	1
	10.5	609.55	7	1		15.7	169.115	7	1
	16.5	615.525	15	1		16.6	172.67	4	1
	17.7	615.58	12	1		21.3	176.57	11	1
	16.6	619.02	14	1		16.7	177.912	13	1
	16.5	619.25	4	1		14.8	178.26	2	1
	17	622.333	11	1		10.9	179.177	1	1
	18.9	622.685	11	1		12.1	180.878	3	1
	9.8	624.523	5	1		16.8	182.9	8	1
	10.1	625.113	10	1		12.9	183.975	6	1
	13.6	628.807	8	1		18.4	184.16	12	1
	9.4	634.137	3	1		12.7	185.958	8	1
	15.8	636.24	12	1		12.3	186.605	8	1
	12.7	637.102	8	1		12.6	188.09	5	1
	15.2	637.313	6	1		26.3	188.502	6	1
	11.1	643.18	4	1		13.5	190.85	7	1
	12.4	656.427	6	1		10.7	194.192	5	1
	11.5	660.525	2	1		15.6	197.6	13	1
	12.8	664.06	2	1		19.5	199.05	18	1
	21.9	664.345	8	1		13.7	199.763	8	1
	14.4	666.88	11	1		12.9	201.91	8	1
	13.9	670.645	14	1		12	202.2	7	1
	13.6	679.507	8	1		10.7	203.888	5	1
	11.2	680.427	3	1		10.9	206.11	8	1
	12.9	683.085	6	1		12.8	206.927	4	1
	12.8	683.607	3	1		12.3	209.17	8	1
	11.5	688.867	2	1		13.7	212.342	7	1
	14.7	689.555	5	1		17.5	215.9	15	1
	16.1	692.553	7	1		16.5	218.94	11	1
	13.3	695.732	9	1		15.6	219.1	8	1
	16.9	701.795	19	1		15.2	219.213	9	1
	19.6	705.087	13	1		16.6	220.428	9	1
	14	705.1	10	1		8.5	220.75	2	1
	17	708.55	19	1		11.1	221.816	3	1
	11.8	712.457	4	1		16.3	222.985	6	1
	11.7	716.64	8	1		10.4	224.38	4	1
	12	721.3	6	1		14.6	226.07	5	1
	10.2	723.06	9	1		16.2	235.88	3	1
	19.3	724.318	5	1		17.7	236.93	13	1
	11.5	735.367	1	1		12.6	238.17	10	1
	11.6	737.647	3	1		19.1	241.245	7	1
	14	744.333	7	1		16.4	242.447	4	1
	12.3	745.365	1	1		15.9	242.805	15	1
	12.7	749.722	9	1		8.8	246.02	7	1
	17.7	751.205	10	1		13.4	247.43	3	1
	12.4	752.72	8	1		13.7	249.138	2	1
	15.6	758.24	3	1		11.7	249.652	5	1
	13.2	760.06	12	1		12.3	251.87	5	1
	14.2	763.43	7	1		16.2	252.78	6	1
	25.9	764.32	11	1		19.1	253.848	7	1
	18.9	765.395	19	1		20.9	255.643	14	1
	12.7	766.627	3	1		12.1	256.357	6	1
	13.6	775.62	4	1		14.6	257.27	9	1
	16	779.067	11	1		11.1	261.29	4	1
	16.8	779.64	5	1		11	264.55	7	1
	14.8	780.007	5	1		16.1	265.512	5	1
	11.4	780.82	2	1		13.8	267.45	12	1
	16.9	790.087	5	1		26.5	270.825	17	1
	15.2	792.927	12	1		10.1	272.556	6	1
	17.8	793.107	17	1		11.8	273.587	7	1
	10.7	795.177	4	1		20.1	276.095	16	1
	15.3	796.64	10	1		21.3	279.57	7	1
	20.8	806.987	14	1		15.7	286.797	7	1
	12.9	808.88	6	1		14.3	287.785	1	1
	15.8	809.69	8	1		10.1	294.556	5	1
	14.1	811.78	4	1		10.4	301.06	8	1
	18.8	812.94	12	1		19.7	301.632	7	1
	15.8	815.507	7	1		17.7	302.705	24	1
	13.7	816.018	2	1		20.4	303.5	20	1
	11	820.317	1	1		17.8	322.31	5	1
	17.4	822.18	4	1		10.9	326.504	2	1
	18	822.5	15	1		9.9	326.835	8	1
	12.7	839.348	6	1		12	327.3	1	1
	10.6	842.113	6	1		14.6	331.317	14	1
	11.8	842.143	7	1		9.9	334.01	8	1
	14	845.967	7	1		12.6	335.44	9	1
	13.8	859.39	3	1		15.1	336.645	7	1
	12.7	859.948	9	1		14.7	337.215	8	1
	11.2	862.793	6	1		14.8	337.813	7	1
	13.4	884.997	4	1		11.8	341.91	5	1
	19.8	885.37	11	1		13.2	349.72	9	1
	14.4	889.22	7	1		14	349.833	4	1
	14.1	890.28	2	1		9.4	356.66	2	1
	14.4	892.66	13	1		15.9	363.255	5	1
	11.4	895.92	5	1		13.7	363.742	8	1
	9.4	898.037	6	1		10.1	363.89	4	1
	10.7	902.577	5	1		12	364.1	6	1
	15.4	907.947	8	1		15.8	369.217	10	1
	14.6	908.08	14	1		8.3	369.37	3	1
	12.2	908.54	9	1		12.2	374.99	5	1
	16.6	911.32	18	1		19	375.383	8	1
	26.4	912.36	23	1		14.6	375.77	7	1
	16.9	919.952	14	1		16.3	376.985	13	1
	13.6	922.08	8	1		11.9	381.268	11	1
	13.7	931.435	11	1		9.4	382.96	6	1
	11.9	932.622	1	1		14.1	385.935	8	1
	13.4	933.597	7	1		17.5	403.342	4	1
	14.7	939.36	13	1		9.3	410.508	4	1
	23.1	956.055	4	1		18.1	410.857	9	1
	13.4	963.643	11	1		11.4	419.16	11	1
	11.6	964.78	3	1		10.3	421.768	2	1
	12.5	966.4	4	1		14.2	424.847	9	1
	25.7	971.305	19	1		15.6	428.84	16	1
	12.1	973.463	4	1		15.6	438.32	5	1
	10.4	976.22	8	1		15.3	443.835	8	1
	20.7	976.64	18	1		25.3	445.818	11	1
	13.4	976.843	7	1		15.3	448.135	2	1
	20.7	983.88	19	1		15.5	458.008	3	1
	13.8	984.44	8	1		10.6	474.007	3	1
	12	989.8	4	1		10.3	475.662	1	1
	13.1	996.505	4	1		9.9	479.925	4	1
	16.6	1003.95	17	1		14.2	485.18	11	1
	10.6	1012.71	5	1		12.3	487.985	6	1
	10.4	1019.79	4	1		14.2	497.197	3	1
	12.5	1022.2	13	1		10.9	499.31	5	1
	24.2	1036.76	18	1		14	500.24	5	1
	14.9	1037.79	6	1		16.9	501.255	8	1
	17.8	1042.64	6	1		13.3	517.218	4	1
	17.3	1055.69	5	1		14.3	518.885	10	1
	12.6	1065.98	8	1		12.3	519.885	4	1
	17.6	1068.68	9	1		14.3	520.108	10	1
	16.6	1071.66	9	1		10.6	520.236	5	1
	12.6	1093.37	8	1		12.9	521.215	9	1
	19	1093.4	20	1		20.5	523.675	15	1
	19.7	1115.49	12	1		20.7	533.255	13	1
	19.2	1122.38	22	1		9.6	535.84	1	1
	10.6	1125.11	6	1		10.7	536.392	5	1
	18.8	1126.07	18	1		9.5	538.95	1	1
	16.3	1127.37	7	1		15.9	548.105	8	1
	11.6	1133.55	9	1		21.6	555.34	18	1
	15.9	1138.24	9	1		10.1	558.09	2	1
	14.7	1154.66	12	1		16	568.467	11	1
	15.5	1160.04	2	1		17.1	571.89	10	1
	13	1161.28	1	1		11.3	574.928	4	1
	16.1	1163.81	12	1		10.4	577.38	7	1
	26.9	1165.52	20	1		14.5	584.158	7	1
	14.7	1167.62	5	1		14.5	585.258	1	1
	12.1	1173.26	3	1		19.3	587.737	11	1
	15.2	1174.81	1	1		17.7	593.115	13	1
	16.2	1181.06	10	1		12.3	599.195	5	1
	17.4	1187.62	10	1		11.6	602.996	6	1
	13.9	1197.28	10	1		14.1	605.696	11	1
	11.4	1199.28	6	1		15.3	619.545	2	1
	19.3	1208.22	13	1		14	622.367	5	1
	17.6	1209.94	14	1		14.5	631.808	9	1
	15.5	1212.43	11	1		13.4	632.797	3	1
	17.3	1219.77	10	1		10.2	640.612	2	1
	13.7	1231.13	2	1		15.1	641.857	11	1
	15.7	1232.3	1	1		12.9	647.355	9	1
	11.9	1232.74	5	1		11.4	648.884	8	1
	22.1	1243.77	15	1		12.2	650.463	1	1
	15.9	1246.32	16	1		10.9	654.355	6	1
	16.2	1249.73	9	1		23.3	656.203	21	1
	13.2	1251.76	4	1		17.3	657.722	11	1
	14.9	1259.1	12	1		20.2	657.947	16	1
	14.2	1271.73	7	1		14.8	661.288	11	1
	14.6	1272.34	6	1		15	661.9	3	1
	14.8	1282.09	6	1		20.9	665.572	9	1
	12.6	1291.08	10	1		17.9	670.005	5	1
	19.4	1309.17	10	1		13.1	674.123	6	1
	13.6	1316.22	16	1		20.1	674.875	7	1
	17.7	1325.66	21	1		18.4	678.727	8	1
	15.5	1358.1	6	1		14.8	699.66	6	1
	17.7	1361.14	7	1		14.4	705.16	2	1
	13.9	1371.72	10	1		14	728.1	10	1
	20.2	1373.3	20	1		11.9	745.743	5	1
	19.7	1374.09	20	1		15.6	758.12	12	1
	21.1	1388.79	13	1		15.3	759.835	8	1
	15.7	1389.67	11	1		21.4	764.423	16	1
	15.7	1395.97	6	1		13.3	771.412	1	1
	19.6	1411.58	17	1		9.5	779.82	4	1
	13.8	1414.36	5	1		14.9	786.772	4	1
	15.4	1420.58	12	1		14.3	800.428	4	1
	13.5	1426.3	5	1		11.3	806.628	1	1
	16.8	1429.82	9	1		12	817	4	1
	14	1452.8	7	1		15.9	824.105	5	1
	21.1	1454.55	21	1		13.3	845.248	4	1
	19.3	1485.14	16	1		14.9	887.755	2	1
	16.1	1515.95	5	1		19.4	931.73	7	1
	23	1572.68	10	1		14	944.767	8	1
	12.7	1604.13	8	1		15.3	945.445	7	1
	19.8	1604.41	18	1		13.4	954.193	4	1
	15.7	1605.83	9	1		13	957.4	9	1
	22.6	1609.96	21	1		20.8	966.06	6	1
	12	1611.8	2	1		10.8	972.2	4	1
	14.7	1625.86	11	1		10.5	987.65	2	1
	21	1627.05	19	1		15.2	994.167	9	1
	16	1637.23	1	1		19.3	1022.03	7	1
	16.3	1677.86	10	1		17.3	1032.75	5	1
	14.9	1687.6	1	1		18	1034.1	4	1
	25.8	1705.41	13	1		13.4	1053.89	4	1
	15.6	1709.78	13	1		11.2	1056.95	1	1
	18.5	1746.89	3	1		14.8	1061.82	10	1
	18.6	1797.39	14	1		19.1	1062.26	6	1
	19.7	1834.94	22	1		19.3	1066.23	7	1
	15.6	1861.82	13	1		13.4	1071.42	7	1
	17	1915.25	6	1		15.9	1071.5	13	1
	16.9	1920.24	11	1		14.2	1074.55	7	1
	20.2	1942.61	5	1		12	1081.52	3	1
	25.6	1964.05	21	1		14.9	1082.54	5	1
	24.3	2036.54	16	1		14.8	1088.93	11	1
	19.6	2099.33	6	1		11.8	1166.31	3	1
						17.5	1191.36	7	1
						20.4	1203.98	8	1
						17.4	1221.76	9	1
						13.3	1260.31	3	1
						21	1294.55	6	1
						16.3	1301.54	5	1
						16.9	1309.81	10	1
						17.2	1357.18	11	1
						12.1	1467.43	1	1
						24.5	1562.75	20	1
						26.1	1642.55	6	1
						15.2	1646.41	9	1
						31.1	1773.57	12	1
						17.7	1826.33	8	1

## Sheet: Serie1.1_luc
Serie1.1 : CP190/ Flag-SUMO staining after Luciferase knock down
		Measurements of Flag-SUMO staining				CP190 speckle detection - determination of CP190 intensity maxima
	Area of the nucleus [µm²]	Mean Gray Value	Integrated Density [Area * Mean Gray Value]	Corrected Integrated Density [Integrated Density - Area * Mean of the Mean Gray Value of the CP190 Background]		Min Gray Value	Max Gray Value	Raw Integrated Density [Sum of the values of the pixels in a selection]	Speckles [Raw Integrated Density / Max Gray Value]
	9.7	80.6	783.1	528.96		0	255	1785	7
	13.8	44.2	608.7	247.14		0	255	3315	13
	12.1	74.3	899.9	582.88		0	255	1275	5
	10.6	56.6	599.4	321.68		0	255	1275	5
	16.2	63.5	1029.2	604.76		0	255	2550	10
	15	38.2	571.6	178.6		0	255	1275	5
	11.6	109.5	1268.7	964.78		0	255	765	3
	10.5	49.9	524.3	249.2		0	255	1530	6
	11	49.1	538.5	250.3		0	255	255	1
	10.8	35.6	384	101.04		0	255	1785	7
	12	108.3	1304.2	989.8		0	255	1020	4
	12.5	72.1	901.4	573.9		0	255	2295	9
	12.6	129.1	1621.2	1291.08		0	255	2550	10
	11.9	36.1	428.7	116.92		0	255	3825	15
	11.7	47.3	552	245.46		0	255	2040	8
	11.4	105.1	1194.6	895.92		0	255	1275	5
	10	73.7	740.6	478.6		0	255	765	3
	15	41.5	621.9	228.9		0	255	3060	12
	13.5	45	609.4	255.7		0	255	3060	12
	15.6	135.5	2118.5	1709.78		0	255	3315	13
	12.6	110.6	1396.1	1065.98		0	255	2040	8
	14.5	53	768.2	388.3		0	255	2295	9
	13	43.6	568.6	228		0	255	4335	17
	13.6	94.1	1278.4	922.08		0	255	2040	8
	10.2	78.7	800	532.76		0	255	1785	7
	9	75.4	677.9	442.1		0	255	765	3
	13.7	51	699.7	340.76		0	255	3060	12
	16.2	99.3	1605.5	1181.06		0	255	2550	10
	9.8	71.3	697.5	440.74		0	255	1785	7
	11.5	69.8	800.2	498.9		0	255	1020	4
	11.4	78.6	893.5	594.82		0	255	2040	8
	14.6	88.6	1290.6	908.08		0	255	3570	14
	13.9	125.3	1735.9	1371.72		0	255	2550	10
	10.4	120.2	1248.7	976.22		0	255	2040	8
	13.5	60	807.6	453.9		0	255	3825	15
	10.3	71	729.8	459.94		0	255	510	2
	19	83.9	1591.2	1093.4		0	255	5100	20
	12.5	103.5	1293.9	966.4		0	255	1020	4
	11.4	94.6	1079.5	780.82		0	255	510	2
	15.1	54.7	826.8	431.18		0	255	3825	15
	15.7	49.1	768.9	357.56		0	255	3060	12
	25.9	55.7	1442.9	764.32		0	255	2805	11
	15.8	66.4	1050.2	636.24		0	255	3060	12
	12.5	108.3	1349.7	1022.2		0	255	3315	13
	15	50.9	760.5	367.5		0	255	2295	9
	13.7	60.5	825.7	466.76		0	255	1785	7
	14.5	56.9	827.3	447.4		0	255	2805	11
	14.7	104.4	1539.8	1154.66		0	255	3060	12
	10.3	82.9	853.4	583.54		0	255	765	3
	11.1	84.2	934	643.18		0	255	1020	4
	12	68.9	827.8	513.4		0	255	1785	7
	8.9	65.8	582.4	349.22		0	255	1020	4
	17.7	101.1	1789.4	1325.66		0	255	5355	21
	10.8	65.2	703.2	420.24		0	255	1275	5
	12.4	87.2	1077.6	752.72		0	255	2040	8
		Flag-SUMO background staining
		Area outside the nucleus [µm²]	Mean Gray Value
		3.9	27.5
		3.9	26.7
		3.9	24.8
		3.9	23.9
		3.9	28.2
		3.9	26.1
		Mean of the Mean Gray Value		26.2

## Sheet: Serie1.1_Aos1-Uba2
Serie1.1 : CP190/ Flag-SUMO staining after Aos1-Uba2 knock down
		Measurements of Flag-SUMO staining				CP190 speckle detection - determination of CP190 intensity maxima
	Area of the nucleus [µm²]	Mean Gray Value	Integrated Density [Area * Mean Gray Value]	Corrected Integrated Density [Integrated Density - Area * Mean of the Mean Gray Value of the CP190 Background]		Min Gray Value	Max Gray Value	Raw Integrated Density [Sum of the values of the pixels in a selection]	Speckles [Raw Integrated Density / Max Gray Value]
	14.6	35.6	520.8	257.27		0	255	2295	9
	12	34.8	418.8	202.2		0	255	1785	7
	11	42.1	463.1	264.55		0	255	1785	7
	16.3	41.1	671.2	376.985		0	255	3315	13
	20.1	31.7	638.9	276.095		0	255	4080	16
	14	69.9	980.8	728.1		0	255	2550	10
	12.6	37.1	465.6	238.17		0	255	2550	10
	12.5	24	300.3	74.675		0	255	1530	6
	11.4	23	262.3	56.53		0	255	1785	7
	12.9	68.2	880.2	647.355		0	255	2295	9
	15.3	67.5	1036	759.835		0	255	2040	8
	12	25.6	306.7	90.1		0	255	1785	7
	16.9	47.7	806.3	501.255		0	255	2040	8
	10.4	73.6	765.1	577.38		0	255	1785	7
	14.3	54.2	777	518.885		0	255	2550	10
	20.5	43.6	893.7	523.675		0	255	3825	15
	10.9	77.8	851.1	654.355		0	255	1530	6
	12.9	29.5	381.2	148.355		0	255	1530	6
	15.6	66.9	1039.7	758.12		0	255	3060	12
	17.7	51.6	912.6	593.115		0	255	3315	13
	15.1	40.5	609.2	336.645		0	255	1785	7
	15.7	28.8	452.5	169.115		0	255	1785	7
	15.8	25.3	400.8	115.61		0	255	2550	10
	18.3	26.5	485.3	154.985		0	255	2805	11
	11.4	25.3	287.2	81.43		0	255	1530	6
	14.2	26.4	373.3	116.99		0	255	1530	6
	10.4	25.8	268.9	81.18		0	255	765	3
	17.6	27.6	486.1	168.42		0	255	2295	9
	14.2	25.8	366.8	110.49		0	255	2805	11
	9.9	27.2	269	90.305		0	255	1020	4
	10.7	25.6	274	80.865		0	255	1785	7
	10.4	39.6	412.1	224.38		0	255	1020	4
	10.5	31.9	335.9	146.375		0	255	1275	5
	9.6	30.3	292.1	118.82		0	255	1275	5
	15.9	33.3	529.8	242.805		0	255	3825	15
	11.8	47.1	554.9	341.91		0	255	1275	5
	12.2	49	595.2	374.99		0	255	1275	5
		Flag-SUMO background staining
		Area outside the nucleus [µm²]	Mean Gray Value
		3.8	17
		3.8	19.3
		3.8	18
		3.8	16.7
		3.8	18.7
		3.8	18.6
		Mean of the Mean Gray Value		18.05

## Sheet: Serie1.2_Aos1-Uba2
Serie1.2 : CP190/ Flag-SUMO staining after Aos1-Uba2 knock down
		Measurements of Flag-SUMO staining				CP190 speckle detection - determination of CP190 intensity maxima
	Area of the nucleus [µm²]	Mean Gray Value	Integrated Density [Area * Mean Gray Value]	Corrected Integrated Density [Integrated Density - Area * Mean of the Mean Gray Value of the CP190 Background]		Min Gray Value	Max Gray Value	Raw Integrated Density [Sum of the values of the pixels in a selection]	Speckles [Raw Integrated Density / Max Gray Value]
	12.9	35.8	461.2	201.91		0	255	2040	8
	10.1	75	761.1	558.09		0	255	510	2
	14.8	91.6	1359.3	1061.82		0	255	2550	10
	6.6	32	212.8	80.14		0	255	1785	7
	17.7	123.4	2182.1	1826.33		0	255	2040	8
	18.4	30.1	554	184.16		0	255	3060	12
	11.4	56.9	648.3	419.16		0	255	2805	11
	9.4	60.6	571.9	382.96		0	255	1530	6
	21.9	38	830.2	390.01		0	255	10200	40
	21.3	33.2	707.7	279.57		0	255	1785	7
	10.9	39.1	425.2	206.11		0	255	2040	8
	9.5	76.7	729.9	538.95		0	255	255	1
	10.4	48.8	510.1	301.06		0	255	2040	8
	10.9	65.8	718.4	499.31		0	255	1275	5
	8.8	47.9	422.9	246.02		0	255	1785	7
	9.6	76	728.8	535.84		0	255	255	1
	25.1	32.4	813.2	308.69		0	255	7905	31
	10.1	56	566.9	363.89		0	255	1020	4
	9.4	57.9	545.6	356.66		0	255	510	2
	17.2	99.2	1702.9	1357.18		0	255	2805	11
	13	93.9	1218.7	957.4		0	255	2295	9
	14.2	54.4	770.6	485.18		0	255	2805	11
	25.3	32.9	833.2	324.67		0	255	6885	27
	10.5	114.6	1198.7	987.65		0	255	510	2
	9.9	53.8	533	334.01		0	255	2040	8
	8.5	46	391.6	220.75		0	255	510	2
	24.5	84	2055.2	1562.75		0	255	5100	20
	12	88.2	1058.2	817		0	255	1020	4
	8.3	64.8	536.2	369.37		0	255	765	3
	35.8	29.1	1041.8	322.22		0	255	10455	41
		Flag-SUMO background staining
		Area outside the nucleus [µm²]	Mean Gray Value
		3.8	19.8
		3.8	19
		3.8	20.1
		3.8	20.9
		3.8	20.7
		Mean of the Mean Gray Value		20.1

## Sheet: Serie1.3_Aos1-Uba2
Serie1.3 : CP190/ Flag-SUMO staining after Aos1-Uba2 knock down
		Measurements of Flag-SUMO staining				CP190 speckle detection - determination of CP190 intensity maxima
	Area of the nucleus [µm²]	Mean Gray Value	Integrated Density [Area * Mean Gray Value]	Corrected Integrated Density [Integrated Density - Area * Mean of the Mean Gray Value of the CP190 Background]		Min Gray Value	Max Gray Value	Raw Integrated Density [Sum of the values of the pixels in a selection]	Speckles [Raw Integrated Density / Max Gray Value]
	29.4	142.4	4193.9	3350.61		0	255	4335	17
	8.7	45.3	393.3	143.755		0	255	765	3
	19.1	41.9	801.7	253.848		0	255	1785	7
	12.3	77.1	952	599.195		0	255	1275	5
	10.3	75	771.1	475.662		0	255	255	1
	17.5	51.8	905.3	403.342		0	255	1020	4
	12.6	43.8	549.5	188.09		0	255	1275	5
	20.7	54.4	1127	533.255		0	255	3315	13
	10.7	47.7	510.8	203.888		0	255	1275	5
	15.5	58.1	902.6	458.008		0	255	765	3
	14.2	63.8	904.5	497.197		0	255	765	3
	15.3	69.1	1058.4	619.545		0	255	510	2
	14.3	84.4	1210.6	800.428		0	255	1020	4
	15.2	43.1	655.2	219.213		0	255	2295	9
	13.3	86.6	1152.9	771.412		0	255	255	1
	13.3	123.5	1641.8	1260.31		0	255	765	3
	13.7	46.9	642.1	249.138		0	255	510	2
	15.3	90.7	1384.3	945.445		0	255	1785	7
	12.2	81.7	1000.4	650.463		0	255	255	1
	11.9	60.8	722.6	381.268		0	255	2805	11
	9.9	61.8	610.8	326.835		0	255	2040	8
	17.7	45.9	810.4	302.705		0	255	6120	24
	15.6	56.3	876.3	428.84		0	255	4080	16
	11.2	123.3	1378.2	1056.95		0	255	255	1
	12.1	150.5	1814.5	1467.43		0	255	255	1
	14.4	77.9	1118.2	705.16		0	255	510	2
		Flag-SUMO background staining
		Area outside the nucleus [µm²]	Mean Gray Value
		3.9	30.2
		3.9	31.8
		3.9	31.1
		3.9	27.3
		3.9	27.2
		3.9	24.5
		Mean of the Mean Gray Value		28.6833

## Sheet: Serie1.2_luc
Serie1.2 : CP190/ Flag-SUMO staining after Luciferase knock down
		Measurements of Flag-SUMO staining				CP190 speckle detection - determination of CP190 intensity maxima
	Area of the nucleus [µm²]	Mean Gray Value	Integrated Density [Area * Mean Gray Value]	Corrected Integrated Density [Integrated Density - Area * Mean of the Mean Gray Value of the CP190 Background]		Min Gray Value	Max Gray Value	Raw Integrated Density [Sum of the values of the pixels in a selection]	Speckles [Raw Integrated Density / Max Gray Value]
	14.7	137	2018.1	1625.86		0	255	2805	11
	12.3	63.9	785.9	457.695		0	255	255	1
	15.7	115.4	1808.6	1389.67		0	255	2805	11
	15.4	119.3	1831.5	1420.58		0	255	3060	12
	14.7	73.7	1081.8	689.555		0	255	1275	5
	15.7	116	1814.9	1395.97		0	255	1530	6
	14.6	43.3	634.1	244.523		0	255	2805	11
	12.9	79.6	1027.3	683.085		0	255	1530	6
	14.1	37.6	530.1	153.865		0	255	3060	12
	11.9	59.1	700.5	382.968		0	255	510	2
	15.8	50.3	796.4	374.803		0	255	2295	9
	26.4	61.2	1616.8	912.36		0	255	5865	23
	12.1	57.3	694.3	371.432		0	255	1530	6
	14.8	113	1677	1282.09		0	255	1530	6
	11.8	62.9	745.7	430.837		0	255	510	2
	13.4	98.3	1321.2	963.643		0	255	2805	11
	19.2	85	1634.7	1122.38		0	255	5610	22
	18.6	123.7	2293.7	1797.39		0	255	3570	14
	20.2	94.8	1912.3	1373.3		0	255	5100	20
	15.9	98.4	1562.5	1138.24		0	255	2295	9
	13	55.9	724.8	377.917		0	255	765	3
	11.1	71.8	793.8	497.615		0	255	1020	4
	18	44.4	800.1	319.8		0	255	3315	13
	13	58.2	759.3	412.417		0	255	1275	5
	12.2	66.4	810.9	485.363		0	255	2550	10
	13.1	33.6	440.8	91.2483		0	255	1785	7
	18.2	44	801.3	315.663		0	255	3315	13
	12.4	79.4	987.3	656.427		0	255	1530	6
	16.6	91.5	1514.6	1071.66		0	255	2295	9
	14.5	33.7	488.7	101.792		0	255	1020	4
	15.5	45.6	705.5	291.908		0	255	2805	11
	16.5	64.1	1055.8	615.525		0	255	3825	15
	15.2	68.8	1042.9	637.313		0	255	1530	6
	14	80.1	1117.9	744.333		0	255	1785	7
	14.4	88.4	1276.9	892.66		0	255	3315	13
	26.9	70.1	1883.3	1165.52		0	255	5100	20
	13.7	65.3	897.8	532.238		0	255	4335	17
	18.9	59.8	1127	622.685		0	255	2805	11
	16.9	81	1370.9	919.952		0	255	3570	14
	11.4	58.5	664.3	360.11		0	255	1785	7
	16.8	111.7	1878.1	1429.82		0	255	2295	9
	17.7	69	1223.5	751.205		0	255	2550	10
	13.4	99.6	1334.4	976.843		0	255	1785	7
	12.7	86	1088.6	749.722		0	255	2295	9
	19.7	120	2360.6	1834.94		0	255	5610	22
	20.8	65.3	1362	806.987		0	255	3570	14
	22.6	98.1	2213	1609.96		0	255	5355	21
	13.6	73	991.7	628.807		0	255	2040	8
	13.6	76.4	1042.4	679.507		0	255	2040	8
	24.2	69.6	1682.5	1036.76		0	255	4590	18
	11.8	76.5	900.6	585.737		0	255	1785	7
	12	74.5	891.4	571.2		0	255	2040	8
	17.8	85.1	1517.6	1042.64		0	255	1530	6
		Flag-SUMO background staining
		Area outside the nucleus [µm²]	Mean Gray Value
		3.9	30.5
		3.9	27.4
		3.9	26.2
		3.9	25.8
		3.9	25.1
		3.9	25.1
		Mean of the Mean Gray Value		26.6833

## Sheet: Serie1.3_Luc
Serie1.3 : CP190/ Flag-SUMO staining after Luciferase knock down
		Measurements of Flag-SUMO staining				CP190 speckle detection - determination of CP190 intensity maxima
	Area of the nucleus [µm²]	Mean Gray Value	Integrated Density [Area * Mean Gray Value]	Corrected Integrated Density [Integrated Density - Area * Mean of the Mean Gray Value of the CP190 Background]		Min Gray Value	Max Gray Value	Raw Integrated Density [Sum of the values of the pixels in a selection]	Speckles [Raw Integrated Density / Max Gray Value]
	11.1	71.4	792.3	483.72		0	255	2040	8
	12.6	43.1	543.5	193.22		0	255	1275	5
	11.5	57.1	655.2	335.5		0	255	2040	8
	10.5	45.3	476.8	184.9		0	255	255	1
	12.8	80	1019.9	664.06		0	255	510	2
	12	66.4	797.9	464.3		0	255	2295	9
	11.6	58.8	679.5	357.02		0	255	765	3
	14	78	1094.3	705.1		0	255	2550	10
	11	74.9	825.7	519.9		0	255	765	3
	15.5	115.5	1789	1358.1		0	255	1530	6
	13.6	84.9	1153.7	775.62		0	255	1020	4
	13.9	53.7	747.7	361.28		0	255	1785	7
	11	76	838.8	533		0	255	1020	4
	13.3	52.5	700.7	330.96		0	255	3570	14
	20.7	75.1	1552.1	976.64		0	255	4590	18
	13.3	68	902.3	532.56		0	255	1020	4
	11.7	89.3	1041.9	716.64		0	255	2040	8
	12.2	102.2	1247.7	908.54		0	255	2295	9
	16.6	65	1080.5	619.02		0	255	3570	14
	12.8	51.6	659.2	303.36		0	255	2295	9
	12.9	90.8	1167.5	808.88		0	255	1530	6
	13.8	130.1	1798	1414.36		0	255	1275	5
	13.6	124.4	1694.3	1316.22		0	255	4080	16
	13.4	69.7	935.5	562.98		0	255	1785	7
	10	63.6	632.8	354.8		0	255	2295	9
	12.7	58	735.1	382.04		0	255	3825	15
	13.5	133.8	1801.6	1426.3		0	255	1275	5
	13	39.9	516.8	155.4		0	255	2805	11
	14	132	1842	1452.8		0	255	1785	7
	13.9	113.7	1583.7	1197.28		0	255	2550	10
	12.4	51.2	636.1	291.38		0	255	1785	7
	12.4	43.4	538.6	193.88		0	255	1020	4
	13.8	48.8	671.8	288.16		0	255	1530	6
	12.2	43.2	525.8	186.64		0	255	2550	10
	11.4	133.5	1516.2	1199.28		0	255	1530	6
	12	162	1945.4	1611.8		0	255	510	2
	14	63.8	890.6	501.4		0	255	2295	9
	10.8	69.8	755.8	455.56		0	255	1785	7
	16.6	82.7	1372.8	911.32		0	255	4590	18
	16.3	130.5	2131	1677.86		0	255	2550	10
	11.6	54.3	631.1	308.62		0	255	2550	10
		Flag-SUMO background staining
		Area outside the nucleus [µm²]	Mean Gray Value
		3.9	30.1
		3.9	30.6
		3.9	29
		3.9	27.1
		3.9	25.2
		3.9	24.8
		Mean of the Mean Gray Value		27.8

## Sheet: Serie1.4_Luc
Serie1.4 : CP190/ Flag-SUMO staining after Luciferase knock down
		Measurements of Flag-SUMO staining				CP190 speckle detection - determination of CP190 intensity maxima
	Area of the nucleus [µm²]	Mean Gray Value	Integrated Density [Area * Mean Gray Value]	Corrected Integrated Density [Integrated Density - Area * Mean of the Mean Gray Value of the CP190 Background]		Min Gray Value	Max Gray Value	Raw Integrated Density [Sum of the values of the pixels in a selection]	Speckles [Raw Integrated Density / Max Gray Value]
	23.1	69.7	1609.4	956.055		0	255	1020	4
	9.4	45.1	422.1	156.237		0	255	510	2
	13.7	87.9	1203.5	816.018		0	255	510	2
	14.8	80.7	1198.6	780.007		0	255	1275	5
	15.9	56.5	899.6	449.895		0	255	2295	9
	9	41.6	376.1	121.55		0	255	765	3
	11.8	88.8	1046.2	712.457		0	255	1020	4
	9.8	92.3	901.7	624.523		0	255	1275	5
	12.7	78.5	996.3	637.102		0	255	2040	8
	8.3	83.6	693.2	458.448		0	255	765	3
	9.7	72.4	705.8	431.452		0	255	765	3
	9.5	60.9	580.8	312.108		0	255	765	3
	13.5	70.7	956.4	574.575		0	255	2040	8
	9.5	76.8	728.7	460.008		0	255	510	2
	13.3	80.8	1071.9	695.732		0	255	2295	9
	8.4	44.7	378	140.42		0	255	1530	6
	13.5	64.9	873.5	491.675		0	255	1785	7
	8.7	62.3	542.5	296.435		0	255	765	3
	7.8	55.4	431.6	210.99		0	255	510	2
	8.7	71.4	619.5	373.435		0	255	1530	6
	8.9	65.3	581.8	330.078		0	255	1020	4
	10.9	55	598.9	290.612		0	255	1530	6
	9.3	61.6	569.9	306.865		0	255	765	3
	11.7	45.1	528.9	197.985		0	255	2040	8
	8.4	61.4	517.7	280.12		0	255	1275	5
	7.8	71.6	559.8	339.19		0	255	510	2
	23	96.5	2223.2	1572.68		0	255	2550	10
	11.2	89	997.2	680.427		0	255	765	3
	9.4	123.5	1163.9	898.037		0	255	1530	6
	9.4	96.1	900	634.137		0	255	765	3
		Flag-SUMO background staining
		Area outside the nucleus [µm²]	Mean Gray Value
		3.9	32.1
		3.9	31.1
		3.9	30.3
		3.9	27.6
		3.9	23.5
		3.9	25.1
		Mean of the Mean Gray Value		28.2833

## Sheet: Serie2.1_luc
Serie1.1 : CP190/ Flag-SUMO staining after Luciferase knock down
		Measurements of Flag-SUMO staining				CP190 speckle detection - determination of CP190 intensity maxima
	Area of the nucleus [µm²]	Mean Gray Value	Integrated Density [Area * Mean Gray Value]	Corrected Integrated Density [Integrated Density - Area * Mean of the Mean Gray Value of the CP190 Background]		Min Gray Value	Max Gray Value	Raw Integrated Density [Sum of the values of the pixels in a selection]	Speckles [Raw Integrated Density / Max Gray Value]
	21.1	97.4	2056.6	1454.55		0	255	5355	21
	14.4	90.4	1300.1	889.22		0	255	1785	7
	11.5	92.5	1063.5	735.367		0	255	255	1
	17.4	96.7	1684.1	1187.62		0	255	2550	10
	12.6	33	415.9	56.38		0	255	1785	7
	11.5	88.2	1017	688.867		0	255	510	2
	15.2	40.2	611.2	177.493		0	255	1530	6
	15.1	40.7	614.1	183.247		0	255	2805	11
	13.5	67.4	910.2	525		0	255	3570	14
	11.6	45.9	533.1	202.113		0	255	2040	8
	17	38.9	662.3	177.233		0	255	3570	14
	34.2	44.9	1535.1	559.26		0	255	1785	7
	19.7	98.3	1936.2	1374.09		0	255	5100	20
	12.6	40.5	508.9	149.38		0	255	510	2
	11.8	62.1	732.9	396.207		0	255	2040	8
	15.9	107.1	1700	1246.32		0	255	4080	16
	17	65	1107.4	622.333		0	255	2805	11
	15.7	131.2	2053.8	1605.83		0	255	2295	9
	10.2	99	1014.1	723.06		0	255	2295	9
	12	88.3	1063.7	721.3		0	255	1530	6
	12.7	88.7	1129	766.627		0	255	765	3
	11.8	73.3	867.4	530.707		0	255	3315	13
	14.2	117.8	1676.9	1271.73		0	255	1785	7
	13.2	85.8	1136.7	760.06		0	255	3060	12
	16.9	75.4	1272.3	790.087		0	255	1275	5
	10.1	69.1	698.6	410.413		0	255	2550	10
	16.8	74.9	1259	779.64		0	255	1275	5
	17.3	98.9	1713.4	1219.77		0	255	2550	10
	10.1	90.1	913.3	625.113		0	255	2550	10
	15.3	80.7	1233.2	796.64		0	255	2550	10
	16	77	1235.6	779.067		0	255	2805	11
	10.5	84.2	884	584.4		0	255	765	3
	14.1	92	1292.6	890.28		0	255	510	2
	21	40.9	858.2	259		0	255	3060	12
	17.8	72.9	1301	793.107		0	255	4335	17
	18.8	88.5	1662.5	1126.07		0	255	4590	18
	12.3	46.6	571.2	220.24		0	255	1530	6
	14.7	92.5	1358.8	939.36		0	255	3315	13
	16.6	88.8	1477.6	1003.95		0	255	4335	17
	14.1	86.1	1214.1	811.78		0	255	1020	4
	11.4	77.1	878.7	553.42		0	255	2805	11
	10.9	75.7	823.2	512.187		0	255	1020	4
	12.7	154.6	1966.5	1604.13		0	255	2040	8
		Flag-SUMO background staining
		Area outside the nucleus [µm²]	Mean Gray Value
		3.9	28.8
		3.9	30.7
		3.9	26.8
		3.9	28.3
		3.9	26.9
		3.9	29.7
		Mean of the Mean Gray Value		28.5333

## Sheet: Serie2.2_luc
Serie2.2 : CP190/ Flag-SUMO staining after Luciferase knock down
		Measurements of Flag-SUMO staining				CP190 speckle detection - determination of CP190 intensity maxima
	Area of the nucleus [µm²]	Mean Gray Value	Integrated Density [Area * Mean Gray Value]	Corrected Integrated Density [Integrated Density - Area * Mean of the Mean Gray Value of the CP190 Background]		Min Gray Value	Max Gray Value	Raw Integrated Density [Sum of the values of the pixels in a selection]	Speckles [Raw Integrated Density / Max Gray Value]
	12.9	58.1	749.5	369.595		0	255	1020	4
	18	47	847.1	317		0	255	4335	17
	12	45.4	543.5	190.1		0	255	1530	6
	11	46.2	508.9	184.95		0	255	1530	6
	13.9	77.7	1080	670.645		0	255	3570	14
	19.6	101.7	1988.8	1411.58		0	255	4335	17
	15.8	64.9	1029.1	563.79		0	255	3570	14
	16.3	66.8	1085.7	605.665		0	255	5355	21
	15.8	80.6	1275	809.69		0	255	2040	8
	15.2	54.7	834.8	387.16		0	255	1785	7
	18.8	72.9	1366.6	812.94		0	255	3060	12
	11.4	65.2	746.8	411.07		0	255	1785	7
	12.2	64.9	792.3	433.01		0	255	3315	13
	13.8	92	1265.8	859.39		0	255	765	3
	12.3	79	971.2	608.965		0	255	1785	7
	16.9	71.1	1199.5	701.795		0	255	4845	19
	16.3	98.8	1607.4	1127.37		0	255	1785	7
	10.7	44.3	475	159.885		0	255	2550	10
	18.9	69.9	1322	765.395		0	255	4845	19
	10.7	48.3	515.3	200.185		0	255	1530	6
	13.7	97.2	1334.9	931.435		0	255	2805	11
	15.5	108	1668.9	1212.43		0	255	2805	11
	17.6	90.2	1587	1068.68		0	255	2295	9
	15.7	62.2	979.4	517.035		0	255	2295	9
	19.4	96.9	1880.5	1309.17		0	255	2550	10
	14.9	113.9	1697.9	1259.1		0	255	3060	12
	21.9	59.7	1309.3	664.345		0	255	2040	8
	17	71.2	1209.2	708.55		0	255	4845	19
	12.2	51.2	623.2	263.91		0	255	1020	4
	14.9	142.7	2126.4	1687.6		0	255	255	1
	11.2	59.5	664	334.16		0	255	510	2
	15.1	60.2	910.6	465.905		0	255	1020	4
	14.9	99	1476.6	1037.79		0	255	1530	6
	13.1	105.4	1382.3	996.505		0	255	1020	4
	16.4	42.4	693.9	210.92		0	255	4080	16
	20.2	125.7	2537.5	1942.61		0	255	1275	5
	16.1	123.8	1990.1	1515.95		0	255	1275	5
	17	142.3	2415.9	1915.25		0	255	1530	6
	11.5	87	999.2	660.525		0	255	510	2
	12.3	90.1	1107.6	745.365		0	255	255	1
		Flag-SUMO background staining
		Area outside the nucleus [µm²]	Mean Gray Value
		3.9	30.9
		3.9	28.5
		3.9	29.2
		3.9	32.6
		3.9	27.8
		3.9	27.7
		Mean of the Mean Gray Value		29.45

[truncated: 18 more sheets: Serie2.3_luc, Serie2.4_luc, Serie3.1_luc, Serie3.2_luc, Serie3.3_luc, Serie3.4_luc, Serie3.5_luc, Serie1.4_Aos1-Uba2, Serie1.5_Aos1-Uba2, Serie2.1_Aos1-Uba2, Serie2.2_Aos1-Uba2, Serie2.3_Aos1-Uba2, Serie2.4_Aos1-Uba2, Serie3.1_Aos1-Uba2, Serie3.2_Aos1-Uba2, Serie3.3_Aos1-Uba2, Serie3.4_Aos1-Uba2, Serie3.5_Aos1-Uba2]
